# Supplementary material for: N-{[4-(4-Meth­oxy­benzene­sulfonamido)­phen­yl]sulfon­yl}acetamide
Source: Acta Crystallogr Sect E Struct Rep Online. 2010 Jun 23;66(Pt 7):o1768. doi: 10.1107/S1600536810023925 (PMC3006991; doi:10.1107/S1600536810023925)
Supplement: Supplementary file 1 [file e-66-o1768-sup1.cif]

##############################################################################
###                                                                        ###
###        Electronic paper (Acta Crystallographica Section E)             ###
###                                                                        ###
##############################################################################
#                                                                            #
# This CIF contains the data in a paper accepted for publication in Acta     #
# Crystallographica Section E. It conforms to the requirements of Notes      #
# for Authors for Section E, and has been peer reviewed under the auspices   #
# of the IUCr Commission on Journals.                                        #
#                                                                            #
# Full details of the Crystallographic Information File format               #
# are given in the paper "The Crystallographic Information File (CIF):       #
# a New Standard Archive File for Crystallography" by S. R. Hall, F. H.      #
# Allen and I. D. Brown [Acta Cryst. (1991), A47, 655-685].                  #
#                                                                            #
# The current version of the core CIF dictionary is obtainable from          #
# ftp://ftp.iucr.org/pub/cif_core.dic. The current version number is 2.4.    #
#                                                                            #
# Software is freely available for graphical display of the structure(s) in  #
# this CIF.  For information consult the CIF home page http://www.iucr.org/  #
# cif/home.html                                                              #
#                                                                            #
# This file may be used for bona fide research purposes within the           #
# scientific community so long as proper attribution is given to the journal # 
# article from which it was obtained.                                        #
#                                                                            #
##############################################################################
                                             
data_global
_audit_creation_method     'PLATON <TABLE ACC> option'
_journal_date_recd_electronic     2010-06-16
_journal_date_accepted     2010-06-20
_journal_name_full     'Acta Crystallographica, Section E'
_journal_year     2010
_journal_volume     66
_journal_issue      7
_journal_page_first     o1768
_journal_page_last     o1768
_journal_paper_category     QO
_journal_coeditor_code     HB5502
_publ_contact_author_name
;
Mehmet Akkurt
;
_publ_contact_author_address
; Department of Physics
  Faculty of Arts and Sciences
  Erciyes University
  38039 Kayseri
  Turkey
;
_publ_contact_author_email     'akkurt@erciyes.edu.tr, iukhan.gcu@gmail.com'
_publ_contact_author_fax     '+90-352-4374933'
_publ_contact_author_phone     '+90-352-4374901 extra 33106'
_publ_section_title
;
<i>N</i>-{[4-(4-Methoxybenzenesulfonamido)phenyl]sulfonyl}acetamide
;
loop_
    _publ_author_name
    _publ_author_address
    'Ghulam Mustafa'
;
Department of Chemistry,
University of Gujrat,
H. H. Campus,
Gujrat 50700,
Pakistan
;
    'Mehmet Akkurt'
; Department of Physics
  Faculty of Arts and Sciences
  Erciyes University
  38039 Kayseri
  Turkey
;
    'Islam Ullah Khan'
;
Materials Chemistry Laboratory,
Department of Chemistry,
Government College University,
Lahore 54000,
Pakistan
;
    'Rahat Naseem'
;
Department of Chemistry,
University of Gujrat,
H. H. Campus,
Gujrat 50700,
Pakistan
;
    'Beenish Sajjad'
;
Department of Chemistry,
University of Gujrat,
H. H. Campus,
Gujrat 50700,
Pakistan
;
data_I
_chemical_name_systematic
;
<i>N</i>-{[4-(4-Methoxybenzenesulfonamido)phenyl]sulfonyl}acetamide
;
_chemical_name_common     ?
_chemical_formula_moiety     'C15 H16 N2 O6 S2'
_chemical_formula_sum     'C15 H16 N2 O6 S2'
_chemical_formula_structural     ?
_chemical_formula_iupac     'C15 H16 N2 O6 S2'
_chemical_formula_weight     384.44
_chemical_melting_point     ?
_symmetry_cell_setting     monoclinic
_symmetry_space_group_name_H-M     'P 21/c'
_symmetry_space_group_name_Hall     '-P 2ybc'
loop_
    _symmetry_equiv_pos_site_id
    _symmetry_equiv_pos_as_xyz
    1 x,y,z
    2 -x,1/2+y,1/2-z
    3 -x,-y,-z
    4 x,1/2-y,1/2+z
_cell_length_a     5.3651(10)
_cell_length_b     20.551(3)
_cell_length_c     15.034(2)
_cell_angle_alpha     90
_cell_angle_beta     94.040(7)
_cell_angle_gamma     90
_cell_volume     1653.5(4)
_cell_formula_units_Z     4
_cell_measurement_reflns_used     1463
_cell_measurement_theta_min     2.89
_cell_measurement_theta_max     20.08
_cell_measurement_temperature     296(2)
_cell_special_details
;
;
_exptl_crystal_description     'rod'
_exptl_crystal_colour     'colourless'
_exptl_crystal_size_max     0.25
_exptl_crystal_size_mid     0.08
_exptl_crystal_size_min     0.07
_exptl_crystal_size_rad     ?
_exptl_crystal_density_diffrn     1.544
_exptl_crystal_density_meas     ?
_exptl_crystal_density_method     'Not Measured'
_exptl_crystal_F_000     800
_exptl_absorpt_coefficient_mu     0.358
_exptl_absorpt_correction_type     none
_exptl_absorpt_process_details     ?
_exptl_absorpt_correction_T_min     ?
_exptl_absorpt_correction_T_max     ?
_exptl_special_details
;
;
_diffrn_ambient_temperature     296(2)
_diffrn_radiation_type     'MoK\a'
_diffrn_radiation_wavelength     0.71073
_diffrn_radiation_source     'sealed tube'
_diffrn_radiation_monochromator     'graphite'
_diffrn_measurement_device_type     'Bruker Kappa APEXII CCD'
_diffrn_measurement_method     'phi and omega scans'
_diffrn_detector_area_resol_mean     ?
_diffrn_reflns_number     13678
_diffrn_reflns_av_R_equivalents     0.1138
_diffrn_reflns_av_sigmaI/netI     0.2097
_diffrn_reflns_theta_min     3.27
_diffrn_reflns_theta_max     28.35
_diffrn_reflns_theta_full     28.35
_diffrn_measured_fraction_theta_max     0.915
_diffrn_measured_fraction_theta_full     0.915
_diffrn_reflns_limit_h_min     -7
_diffrn_reflns_limit_h_max     7
_diffrn_reflns_limit_k_min     -27
_diffrn_reflns_limit_k_max     26
_diffrn_reflns_limit_l_min     -20
_diffrn_reflns_limit_l_max     20
_diffrn_reflns_reduction_process
;
;
_diffrn_standards_number     ?
_diffrn_standards_interval_count     ?
_diffrn_standards_decay_%     ?
_refine_special_details
;
Refinement on <i>F</i>^2^ for ALL reflections except those flagged by the user
for potential systematic errors. Weighted <i>R</i>-factors <i>wR</i> and all
goodnesses of fit <i>S</i> are based on <i>F</i>^2^, conventional
<i>R</i>-factors <i>R</i> are based on <i>F</i>, with <i>F</i> set to zero for
negative <i>F</i>^2^. The observed criterion of <i>F</i>^2^ > \s(<i>F</i>^2^)
is used only for calculating -<i>R</i>-factor-obs <i>etc</i>. and is not
relevant to the choice of reflections for refinement. <i>R</i>-factors based
on <i>F</i>^2^ are statistically about twice as large as those based on
<i>F</i>, and <i>R</i>-factors based on ALL data will be even larger.
;
_reflns_number_total     3771
_reflns_number_gt     1608
_reflns_threshold_expression     I>2\s(I)
_refine_ls_structure_factor_coef     Fsqd
_refine_ls_matrix_type     full
_refine_ls_R_factor_all     0.1789
_refine_ls_R_factor_gt     0.0838
_refine_ls_wR_factor_gt     0.1623
_refine_ls_wR_factor_ref     0.1885
_refine_ls_goodness_of_fit_ref     0.888
_refine_ls_restrained_S_all     0.888
_refine_ls_number_reflns     3771
_refine_ls_number_parameters     226
_refine_ls_number_restraints     0
_refine_ls_number_constraints     ?
_refine_ls_hydrogen_treatment     constr
_refine_ls_weighting_scheme     calc
_refine_ls_weighting_details
                 'calc w=1/[\s^2^(Fo^2^)+(0.0680P)^2^] where P=(Fo^2^+2Fc^2^)/3'
_atom_sites_solution_hydrogens     geom
_atom_sites_solution_primary     direct
_atom_sites_solution_secondary     difmap
_refine_ls_shift/su_max     0.000
_refine_ls_shift/su_mean     0.000
_refine_diff_density_max     0.831
_refine_diff_density_min     -0.324
_refine_ls_extinction_method     'none'
_refine_ls_abs_structure_details     ?
_refine_ls_abs_structure_Flack     .
loop_
    _atom_type_symbol
    _atom_type_description
    _atom_type_scat_dispersion_real
    _atom_type_scat_dispersion_imag
    _atom_type_scat_source
    S S 0.1246 0.1234 'International Tables Vol C Tables 4.2.6.8 and 6.1.1.4'
    O O 0.0106 0.0060 'International Tables Vol C Tables 4.2.6.8 and 6.1.1.4'
    N N 0.0061 0.0033 'International Tables Vol C Tables 4.2.6.8 and 6.1.1.4'
    H H 0.0000 0.0000 'International Tables Vol C Tables 4.2.6.8 and 6.1.1.4'
    C C 0.0033 0.0016 'International Tables Vol C Tables 4.2.6.8 and 6.1.1.4'
_computing_data_collection     'APEX2 (Bruker, 2007)'
_computing_cell_refinement     'SAINT (Bruker, 2007)'
_computing_data_reduction     'SAINT (Bruker, 2007)'
_computing_structure_solution     'SHELXS97 (Sheldrick, 2008)'
_computing_structure_refinement     'SHELXL97 (Sheldrick, 2008)'
_computing_molecular_graphics     'ORTEP-3 (Farrugia, 1997)'
_computing_publication_material
                                'WinGX (Farrugia, 1999) and PLATON (Spek, 2009)'
loop_
    _atom_site_type_symbol
    _atom_site_label
    _atom_site_fract_x
    _atom_site_fract_y
    _atom_site_fract_z
    _atom_site_U_iso_or_equiv
    _atom_site_thermal_displace_type
    _atom_site_calc_flag
    _atom_site_refinement_flags
    _atom_site_occupancy
    S S1 0.3465(3) 0.17871(7) 0.68802(9) 0.0373(5) Uani . . 1.000
    S S2 0.7590(2) 0.14262(6) 1.14309(8) 0.0290(4) Uani . . 1.000
    O O1 0.7672(11) -0.0692(3) 0.5765(3) 0.082(2) Uani . . 1.000
    O O2 0.1176(7) 0.16711(19) 0.7264(2) 0.0455(14) Uani . . 1.000
    O O3 0.3551(7) 0.2208(2) 0.6128(2) 0.0515(16) Uani . . 1.000
    O O4 0.8828(6) 0.19627(17) 1.1877(2) 0.0386(11) Uani . . 1.000
    O O5 0.5388(6) 0.11632(18) 1.1764(2) 0.0377(11) Uani . . 1.000
    O O6 0.7458(7) 0.00642(18) 1.0809(3) 0.0444(14) Uani . . 1.000
    N N1 0.5446(8) 0.2099(2) 0.7634(2) 0.0348(14) Uani . . 1.000
    N N2 0.9779(7) 0.0863(2) 1.1487(3) 0.0335(14) Uani . . 1.000
    C C1 0.4677(10) 0.1033(3) 0.6585(3) 0.0373(19) Uani . . 1.000
    C C2 0.6748(11) 0.1020(3) 0.6078(4) 0.051(2) Uani . . 1.000
    C C3 0.7658(13) 0.0438(4) 0.5824(4) 0.060(3) Uani . . 1.000
    C C4 0.6569(12) -0.0140(4) 0.6055(4) 0.055(2) Uani . . 1.000
    C C5 0.4498(13) -0.0129(3) 0.6561(4) 0.054(2) Uani . . 1.000
    C C6 0.3601(11) 0.0463(3) 0.6810(4) 0.0450(19) Uani . . 1.000
    C C7 0.671(2) -0.1301(4) 0.5999(5) 0.102(4) Uani . . 1.000
    C C8 0.5896(9) 0.1915(2) 0.8531(3) 0.0274(16) Uani . . 1.000
    C C9 0.7968(9) 0.2181(3) 0.8989(3) 0.0345(17) Uani . . 1.000
    C C10 0.8521(9) 0.2034(3) 0.9879(3) 0.0353(17) Uani . . 1.000
    C C11 0.6938(9) 0.1611(2) 1.0304(3) 0.0278(16) Uani . . 1.000
    C C12 0.4918(9) 0.1342(2) 0.9844(3) 0.0322(17) Uani . . 1.000
    C C13 0.4361(10) 0.1492(3) 0.8956(3) 0.0345(17) Uani . . 1.000
    C C14 0.9434(9) 0.0225(3) 1.1177(3) 0.0310(17) Uani . . 1.000
    C C15 1.1613(10) -0.0206(3) 1.1364(4) 0.0426(17) Uani . . 1.000
    H H1 0.63300 0.24180 0.74610 0.0420 Uiso calc R 1.000
    H H2 1.12300 0.09690 1.17230 0.0400 Uiso calc R 1.000
    H H2A 0.75010 0.14060 0.59160 0.0610 Uiso calc R 1.000
    H H3 0.90470 0.04290 0.54880 0.0720 Uiso calc R 1.000
    H H5 0.37410 -0.05130 0.67260 0.0650 Uiso calc R 1.000
    H H6 0.22080 0.04750 0.71450 0.0540 Uiso calc R 1.000
    H H7A 0.66710 -0.13270 0.66350 0.1520 Uiso calc R 1.000
    H H7B 0.77580 -0.16400 0.57940 0.1520 Uiso calc R 1.000
    H H7C 0.50490 -0.13500 0.57270 0.1520 Uiso calc R 1.000
    H H9 0.90000 0.24620 0.86980 0.0420 Uiso calc R 1.000
    H H10 0.99190 0.22120 1.01900 0.0420 Uiso calc R 1.000
    H H12 0.39030 0.10540 1.01310 0.0380 Uiso calc R 1.000
    H H13 0.29670 0.13110 0.86470 0.0420 Uiso calc R 1.000
    H H15A 1.12360 -0.06320 1.11290 0.0640 Uiso calc R 1.000
    H H15B 1.19890 -0.02350 1.19970 0.0640 Uiso calc R 1.000
    H H15C 1.30280 -0.00320 1.10880 0.0640 Uiso calc R 1.000
loop_
    _atom_site_aniso_label
    _atom_site_aniso_U_11
    _atom_site_aniso_U_22
    _atom_site_aniso_U_33
    _atom_site_aniso_U_12
    _atom_site_aniso_U_13
    _atom_site_aniso_U_23
    S1 0.0361(8) 0.0443(9) 0.0310(7) 0.0051(6) -0.0015(6) 0.0047(6)
    S2 0.0303(7) 0.0313(7) 0.0256(6) 0.0004(5) 0.0039(5) -0.0046(5)
    O1 0.110(4) 0.070(4) 0.066(3) 0.033(3) 0.003(3) -0.024(3)
    O2 0.032(2) 0.054(3) 0.050(2) 0.0047(18) -0.0006(17) -0.0042(19)
    O3 0.061(3) 0.058(3) 0.034(2) 0.008(2) -0.0071(19) 0.0161(19)
    O4 0.045(2) 0.034(2) 0.0362(19) -0.0048(17) -0.0013(17) -0.0108(17)
    O5 0.0298(19) 0.050(2) 0.0343(19) 0.0003(17) 0.0090(15) -0.0001(17)
    O6 0.034(2) 0.035(2) 0.063(3) -0.0026(17) -0.0055(18) -0.0050(19)
    N1 0.040(2) 0.036(3) 0.028(2) -0.006(2) -0.0013(19) 0.0099(19)
    N2 0.027(2) 0.038(3) 0.034(2) -0.0021(19) -0.0081(18) 0.001(2)
    C1 0.033(3) 0.048(4) 0.030(3) -0.001(3) -0.005(2) -0.002(2)
    C2 0.046(4) 0.056(4) 0.050(4) -0.010(3) 0.003(3) -0.011(3)
    C3 0.050(4) 0.083(5) 0.048(4) 0.006(4) 0.010(3) -0.018(4)
    C4 0.054(4) 0.067(5) 0.042(3) 0.019(4) -0.014(3) -0.015(3)
    C5 0.072(5) 0.045(4) 0.043(3) 0.007(3) -0.010(3) 0.002(3)
    C6 0.048(3) 0.052(4) 0.035(3) 0.003(3) 0.004(3) 0.003(3)
    C7 0.189(10) 0.054(5) 0.060(5) 0.039(6) -0.002(6) -0.005(4)
    C8 0.029(3) 0.025(3) 0.028(2) 0.004(2) 0.001(2) 0.005(2)
    C9 0.036(3) 0.033(3) 0.035(3) -0.014(2) 0.007(2) 0.005(2)
    C10 0.033(3) 0.036(3) 0.037(3) -0.004(2) 0.003(2) -0.004(2)
    C11 0.033(3) 0.026(3) 0.025(2) 0.002(2) 0.006(2) -0.002(2)
    C12 0.034(3) 0.029(3) 0.033(3) -0.009(2) -0.001(2) 0.003(2)
    C13 0.031(3) 0.039(3) 0.033(3) -0.004(2) -0.002(2) 0.004(2)
    C14 0.026(3) 0.037(3) 0.030(3) -0.004(2) 0.002(2) 0.003(2)
    C15 0.037(3) 0.041(3) 0.050(3) 0.013(3) 0.004(2) -0.002(3)
_geom_special_details
;
Bond distances, angles <i>etc</i>. have been calculated using the rounded
fractional coordinates. All su's are estimated from the variances of the
(full) variance-covariance matrix. The cell e.s.d.'s are taken into account in
the estimation of distances, angles and torsion angles
;
loop_
    _geom_bond_atom_site_label_1
    _geom_bond_atom_site_label_2
    _geom_bond_site_symmetry_1
    _geom_bond_site_symmetry_2
    _geom_bond_distance
    _geom_bond_publ_flag
    S1 O2 . . 1.413(4) no
    S1 O3 . . 1.427(4) no
    S1 N1 . . 1.629(4) no
    S1 C1 . . 1.750(6) no
    S2 O4 . . 1.430(4) no
    S2 O5 . . 1.422(3) no
    S2 N2 . . 1.647(4) no
    S2 C11 . . 1.747(5) no
    O1 C4 . . 1.365(10) no
    O1 C7 . . 1.408(10) no
    O6 C14 . . 1.207(6) no
    N1 C8 . . 1.405(5) no
    N2 C14 . . 1.399(7) no
    N1 H1 . . 0.8600 no
    N2 H2 . . 0.8600 no
    C1 C6 . . 1.359(9) no
    C1 C2 . . 1.391(8) no
    C2 C3 . . 1.357(10) no
    C3 C4 . . 1.379(11) no
    C4 C5 . . 1.390(9) no
    C5 C6 . . 1.370(9) no
    C8 C13 . . 1.384(7) no
    C8 C9 . . 1.379(7) no
    C9 C10 . . 1.383(7) no
    C10 C11 . . 1.401(7) no
    C11 C12 . . 1.361(7) no
    C12 C13 . . 1.382(6) no
    C14 C15 . . 1.478(8) no
    C2 H2A . . 0.9300 no
    C3 H3 . . 0.9300 no
    C5 H5 . . 0.9300 no
    C6 H6 . . 0.9300 no
    C7 H7A . . 0.9600 no
    C7 H7B . . 0.9600 no
    C7 H7C . . 0.9600 no
    C9 H9 . . 0.9300 no
    C10 H10 . . 0.9300 no
    C12 H12 . . 0.9300 no
    C13 H13 . . 0.9300 no
    C15 H15A . . 0.9600 no
    C15 H15B . . 0.9600 no
    C15 H15C . . 0.9600 no
loop_
    _geom_angle_atom_site_label_1
    _geom_angle_atom_site_label_2
    _geom_angle_atom_site_label_3
    _geom_angle_site_symmetry_1
    _geom_angle_site_symmetry_2
    _geom_angle_site_symmetry_3
    _geom_angle
    _geom_angle_publ_flag
    O2 S1 O3 . . . 120.2(2) no
    O2 S1 N1 . . . 109.0(2) no
    O2 S1 C1 . . . 107.7(3) no
    O3 S1 N1 . . . 104.9(2) no
    O3 S1 C1 . . . 107.6(2) no
    N1 S1 C1 . . . 106.8(2) no
    O4 S2 O5 . . . 119.9(2) no
    O4 S2 N2 . . . 102.2(2) no
    O4 S2 C11 . . . 110.0(2) no
    O5 S2 N2 . . . 108.8(2) no
    O5 S2 C11 . . . 108.0(2) no
    N2 S2 C11 . . . 107.2(2) no
    C4 O1 C7 . . . 119.0(6) no
    S1 N1 C8 . . . 128.4(3) no
    S2 N2 C14 . . . 124.4(3) no
    S1 N1 H1 . . . 116.00 no
    C8 N1 H1 . . . 116.00 no
    S2 N2 H2 . . . 118.00 no
    C14 N2 H2 . . . 118.00 no
    S1 C1 C2 . . . 118.8(5) no
    S1 C1 C6 . . . 121.9(4) no
    C2 C1 C6 . . . 119.3(6) no
    C1 C2 C3 . . . 119.2(6) no
    C2 C3 C4 . . . 121.4(6) no
    O1 C4 C5 . . . 124.7(7) no
    C3 C4 C5 . . . 119.5(7) no
    O1 C4 C3 . . . 115.8(6) no
    C4 C5 C6 . . . 118.3(6) no
    C1 C6 C5 . . . 122.3(6) no
    C9 C8 C13 . . . 120.2(4) no
    N1 C8 C9 . . . 116.8(4) no
    N1 C8 C13 . . . 123.0(4) no
    C8 C9 C10 . . . 120.5(5) no
    C9 C10 C11 . . . 118.8(5) no
    S2 C11 C10 . . . 119.4(4) no
    S2 C11 C12 . . . 120.1(3) no
    C10 C11 C12 . . . 120.5(4) no
    C11 C12 C13 . . . 120.7(4) no
    C8 C13 C12 . . . 119.4(5) no
    O6 C14 C15 . . . 125.5(5) no
    N2 C14 C15 . . . 114.5(4) no
    O6 C14 N2 . . . 120.0(5) no
    C1 C2 H2A . . . 120.00 no
    C3 C2 H2A . . . 120.00 no
    C2 C3 H3 . . . 119.00 no
    C4 C3 H3 . . . 119.00 no
    C4 C5 H5 . . . 121.00 no
    C6 C5 H5 . . . 121.00 no
    C1 C6 H6 . . . 119.00 no
    C5 C6 H6 . . . 119.00 no
    O1 C7 H7A . . . 109.00 no
    O1 C7 H7B . . . 109.00 no
    O1 C7 H7C . . . 109.00 no
    H7A C7 H7B . . . 110.00 no
    H7A C7 H7C . . . 110.00 no
    H7B C7 H7C . . . 110.00 no
    C8 C9 H9 . . . 120.00 no
    C10 C9 H9 . . . 120.00 no
    C9 C10 H10 . . . 121.00 no
    C11 C10 H10 . . . 121.00 no
    C11 C12 H12 . . . 120.00 no
    C13 C12 H12 . . . 120.00 no
    C8 C13 H13 . . . 120.00 no
    C12 C13 H13 . . . 120.00 no
    C14 C15 H15A . . . 109.00 no
    C14 C15 H15B . . . 109.00 no
    C14 C15 H15C . . . 109.00 no
    H15A C15 H15B . . . 109.00 no
    H15A C15 H15C . . . 109.00 no
    H15B C15 H15C . . . 110.00 no
loop_
    _geom_torsion_atom_site_label_1
    _geom_torsion_atom_site_label_2
    _geom_torsion_atom_site_label_3
    _geom_torsion_atom_site_label_4
    _geom_torsion_site_symmetry_1
    _geom_torsion_site_symmetry_2
    _geom_torsion_site_symmetry_3
    _geom_torsion_site_symmetry_4
    _geom_torsion
    _geom_torsion_publ_flag
    O2 S1 N1 C8 . . . . 42.8(5) no
    O3 S1 N1 C8 . . . . 172.7(4) no
    C1 S1 N1 C8 . . . . -73.3(5) no
    O2 S1 C1 C2 . . . . 171.0(4) no
    O2 S1 C1 C6 . . . . -6.7(5) no
    O3 S1 C1 C2 . . . . 40.0(5) no
    O3 S1 C1 C6 . . . . -137.6(5) no
    N1 S1 C1 C2 . . . . -72.1(5) no
    N1 S1 C1 C6 . . . . 110.2(5) no
    O4 S2 N2 C14 . . . . 176.6(4) no
    O5 S2 N2 C14 . . . . 48.9(5) no
    C11 S2 N2 C14 . . . . -67.7(4) no
    O4 S2 C11 C10 . . . . 30.0(5) no
    O4 S2 C11 C12 . . . . -150.4(4) no
    O5 S2 C11 C10 . . . . 162.5(4) no
    O5 S2 C11 C12 . . . . -17.9(4) no
    N2 S2 C11 C10 . . . . -80.4(4) no
    N2 S2 C11 C12 . . . . 99.2(4) no
    C7 O1 C4 C3 . . . . 178.1(6) no
    C7 O1 C4 C5 . . . . -1.2(9) no
    S1 N1 C8 C9 . . . . 169.1(4) no
    S1 N1 C8 C13 . . . . -11.4(7) no
    S2 N2 C14 O6 . . . . 3.0(7) no
    S2 N2 C14 C15 . . . . -175.4(4) no
    S1 C1 C2 C3 . . . . -178.1(5) no
    C6 C1 C2 C3 . . . . -0.4(8) no
    S1 C1 C6 C5 . . . . 178.2(5) no
    C2 C1 C6 C5 . . . . 0.6(9) no
    C1 C2 C3 C4 . . . . 0.2(9) no
    C2 C3 C4 O1 . . . . -179.5(6) no
    C2 C3 C4 C5 . . . . -0.2(10) no
    O1 C4 C5 C6 . . . . 179.6(6) no
    C3 C4 C5 C6 . . . . 0.3(9) no
    C4 C5 C6 C1 . . . . -0.5(9) no
    N1 C8 C9 C10 . . . . 178.9(5) no
    C13 C8 C9 C10 . . . . -0.7(8) no
    N1 C8 C13 C12 . . . . -179.2(4) no
    C9 C8 C13 C12 . . . . 0.4(8) no
    C8 C9 C10 C11 . . . . 0.0(8) no
    C9 C10 C11 S2 . . . . -179.4(4) no
    C9 C10 C11 C12 . . . . 1.1(8) no
    S2 C11 C12 C13 . . . . 179.0(4) no
    C10 C11 C12 C13 . . . . -1.4(7) no
    C11 C12 C13 C8 . . . . 0.7(8) no
loop_
    _geom_hbond_atom_site_label_D
    _geom_hbond_atom_site_label_H
    _geom_hbond_atom_site_label_A
    _geom_hbond_site_symmetry_A
    _geom_hbond_distance_DH
    _geom_hbond_distance_HA
    _geom_hbond_distance_DA
    _geom_hbond_angle_DHA
    _geom_hbond_publ_flag
    N1 H1 O4 4_554 0.86 2.09 2.932(5) 168 yes
    N2 H2 O5 1_655 0.86 2.26 3.071(5) 157 yes
    C13 H13 O2 . 0.93 2.35 2.986(6) 126 yes
    C15 H15C O6 1_655 0.96 2.45 3.348(7) 156 yes
    C15 H15B Cg1 3_757 0.96 2.79 3.722(6) 164 yes
    C15 H15A Cg2 3_757 0.96 2.79 3.589(6) 141 yes
