# Supplementary material for: N-{[4-(4-Meth­oxy­benzene­sulfonamido)­phen­yl]sulfon­yl}acetamide
Source: Acta Crystallogr Sect E Struct Rep Online. 2010 Jun 23;66(Pt 7):o1768. doi: 10.1107/S1600536810023925 (PMC3006991; doi:10.1107/S1600536810023925)
Supplement: Supplementary file 2 [file e-66-o1768-Isup2.hkl]

# 
# h,k,l, Fc-squared, Fo-squared, sigma(Fo-squared) and status flag 
# 
data_I
_shelx_title '   R1B4 in P2(1)/c' 
_shelx_refln_list_code          4 
_shelx_F_calc_maximum      190.92 
_exptl_crystal_F_000       800.00 
_reflns_d_resolution_high  0.7484 
 
loop_ 
 _symmetry_equiv_pos_as_xyz 
 'x, y, z' 
 '-x, y+1/2, -z+1/2' 
 '-x, -y, -z' 
 'x, -y-1/2, z-1/2' 
 
_cell_length_a     5.3651 
_cell_length_b    20.5510 
_cell_length_c    15.0340 
_cell_angle_alpha  90.000 
_cell_angle_beta   94.040 
_cell_angle_gamma  90.000 
 
_shelx_F_squared_multiplier     1.000 
 
loop_ 
 _refln_index_h 
 _refln_index_k 
 _refln_index_l 
 _refln_F_squared_calc 
 _refln_F_squared_meas 
 _refln_F_squared_sigma 
 _refln_observed_status 
   1   0   0    14631.52    10699.38    711.83 o 
   2   0   0     2892.32     2378.67     95.79 o 
   3   0   0        1.70       -8.89     26.86 o 
   4   0   0       44.19       42.13     40.25 o 
   6   0   0        2.13      -17.97     86.84 o 
   7   0   0       39.13       34.65    119.36 o 
   1   1   0     1371.14     1147.62     39.13 o 
   2   1   0     4445.86     4129.15     97.28 o 
   3   1   0      598.08      688.20     58.11 o 
   4   1   0      702.68      697.20     72.19 o 
   5   1   0     1057.63     1358.61    136.60 o 
   6   1   0        9.63       14.39     60.88 o 
   7   1   0       20.97       19.68    116.79 o 
   1   2   0      868.61      732.54     25.84 o 
   2   2   0      154.45      150.93     21.57 o 
   3   2   0       15.84       39.65     21.80 o 
   4   2   0     1117.64     1076.52     82.87 o 
   5   2   0        6.41       24.38     38.33 o 
   6   2   0       13.40      -36.36     69.73 o 
   7   2   0        0.03       17.54    108.66 o 
   1   3   0        0.71       -9.93      9.93 o 
   2   3   0      245.23      262.56     21.52 o 
   3   3   0      201.75      195.96     35.28 o 
   4   3   0      425.26      402.25     53.56 o 
   5   3   0       46.84       70.62     55.94 o 
   6   3   0       57.12       65.07     47.48 o 
   7   3   0        0.07      -26.10     93.69 o 
   0   4   0     2029.44     2427.71     67.07 o 
   1   4   0     3289.45     3135.12     75.07 o 
   2   4   0      304.00      382.56     45.02 o 
   3   4   0       36.44       52.59     22.65 o 
   4   4   0      823.69      735.81     47.39 o 
   5   4   0       90.45      190.88     42.91 o 
   6   4   0        8.41       80.56     54.52 o 
   7   4   0        0.21       58.78     86.84 o 
   1   5   0        7.72        2.14     10.71 o 
   2   5   0      503.38      619.19     40.99 o 
   3   5   0     2190.12     2238.37     80.32 o 
   4   5   0        7.58      -10.66     21.71 o 
   5   5   0      167.06      207.90     48.06 o 
   6   5   0       10.79       33.89     53.96 o 
   7   5   0       85.53      257.53    121.92 o 
   0   6   0    18167.45    21622.06    434.79 o 
   1   6   0      541.67      541.70     29.68 o 
   2   6   0     2233.77     2230.71     61.09 o 
   3   6   0       27.98       26.29     24.71 o 
   4   6   0      220.67      191.63     38.98 o 
   5   6   0       83.01      320.40     58.87 o 
   6   6   0       47.15      124.86     67.53 o 
   1   7   0       18.61        3.69     14.90 o 
   2   7   0     1846.34     1909.55     60.79 o 
   3   7   0       52.12       58.95     29.46 o 
   4   7   0      315.17      318.39     48.01 o 
   5   7   0      374.76      511.06     72.50 o 
   6   7   0       41.50       82.78     70.66 o 
   0   8   0       47.95       60.50     24.10 o 
   1   8   0     1881.79     1974.44     51.56 o 
   2   8   0        4.67       -1.04     13.94 o 
   3   8   0      473.82      496.96     56.14 o 
   4   8   0     2465.42     2216.28    102.69 o 
   5   8   0       12.47       56.31     42.41 o 
   6   8   0      111.83      170.32     79.05 o 
   1   9   0     1812.03     1524.05     51.30 o 
   2   9   0        0.04       -6.33     16.53 o 
   3   9   0     2256.60     2156.19     99.47 o 
   4   9   0       45.62       55.93     42.61 o 
   5   9   0      147.72      199.29     63.00 o 
   6   9   0       73.44       62.61     68.54 o 
   0  10   0     1301.62     1400.52     83.67 o 
   1  10   0       80.63       84.71     19.07 o 
   2  10   0     1396.59     1384.17     62.73 o 
   3  10   0        1.71       -8.70     16.27 o 
   4  10   0      311.24      308.98     67.78 o 
   5  10   0        5.48      184.18     72.15 o 
   6  10   0      153.85      145.06     87.27 o 
   1  11   0     1664.51     1540.37     61.14 o 
   2  11   0      580.65      609.28     52.86 o 
   3  11   0     1208.44     1144.94     63.22 o 
   4  11   0      292.83      294.30     68.65 o 
   5  11   0        0.45      -20.26     60.03 o 
   6  11   0       60.05       83.13     82.58 o 
   0  12   0      137.12      197.44     54.76 o 
   1  12   0      411.03      402.79     39.28 o 
   2  12   0      156.49      141.46     35.95 o 
   3  12   0     1142.09     1075.17     58.74 o 
   4  12   0        5.10      -12.15     27.35 o 
   5  12   0       24.54      -41.24     57.11 o 
   6  12   0       10.86       -5.08     78.06 o 
   1  13   0      562.81      537.57     48.49 o 
   2  13   0        6.97        2.63     26.19 o 
   3  13   0       56.24      116.90     32.72 o 
   4  13   0       62.91       81.30     38.45 o 
   5  13   0       17.98       43.75     40.00 o 
   6  13   0        0.01      -44.71     70.94 o 
   0  14   0      704.98      873.23    102.51 o 
   1  14   0       37.22       -0.46     23.54 o 
   2  14   0      686.02      631.22     64.58 o 
   3  14   0      549.95      470.08     59.64 o 
   4  14   0     1206.13     1163.08     94.95 o 
   5  14   0       79.03      127.41     51.26 o 
   6  14   0      154.22      177.69    174.97 o 
   1  15   0     1669.50     1498.25     77.94 o 
   2  15   0       23.04        5.65     32.81 o 
   3  15   0      337.47      381.80     57.77 o 
   4  15   0       40.69        6.45     36.83 o 
   5  15   0        0.76       14.07     47.18 o 
   0  16   0        1.61      -21.32     48.24 o 
   1  16   0      201.27      170.24     39.98 o 
   2  16   0        4.83       16.91     32.20 o 
   3  16   0        0.79       -9.24     37.60 o 
   4  16   0       39.62       63.52     48.41 o 
   5  16   0        1.31        2.67     51.05 o 
   1  17   0      117.98       92.66     34.76 o 
   2  17   0      148.82      159.08     49.99 o 
   3  17   0      178.48      197.72     79.98 o 
   4  17   0       42.10       49.85     50.87 o 
   5  17   0       42.43       42.13     57.05 o 
   0  18   0      142.04      211.12     72.53 o 
   1  18   0      212.15      178.51     41.06 o 
   2  18   0       12.47       29.76     38.65 o 
   3  18   0       35.91       15.85     58.40 o 
   4  18   0       37.39       18.57     47.19 o 
   5  18   0       38.31      105.63     67.44 o 
   1  19   0      838.47      742.44     69.68 o 
   2  19   0       14.05       14.87     40.61 o 
   3  19   0       47.99       60.95     64.65 o 
   4  19   0       75.60       42.04     52.94 o 
   5  19   0       24.04       12.57     59.12 o 
   0  20   0       18.07      -42.53     43.11 o 
   1  20   0        0.03       17.50     39.32 o 
   2  20   0       27.75       -8.34     50.76 o 
   3  20   0      121.82      114.26    121.71 o 
   4  20   0       49.82       87.47     60.08 o 
   1  21   0      461.53      382.02     87.53 o 
   2  21   0      120.74      107.17     65.18 o 
   3  21   0       14.94      -13.71     70.00 o 
   4  21   0       26.51        1.33     58.25 o 
   0  22   0      118.28      116.50     76.12 o 
   1  22   0       88.41      115.96     66.78 o 
   2  22   0      117.34      111.63     68.01 o 
   3  22   0      130.37       79.92     84.53 o 
   4  22   0       63.97       43.95     88.74 o 
   1  23   0       39.95      101.67     67.63 o 
   2  23   0       83.16       61.56     62.74 o 
   3  23   0      283.54      407.00    117.90 o 
   0  24   0      108.71      159.14    128.77 o 
   1  24   0       16.77       12.13     58.17 o 
   2  24   0       20.25      -22.79     82.78 o 
   3  24   0        1.10      -74.91     79.75 o 
   1  25   0       18.41       16.32     71.26 o 
   2  25   0        0.58      -74.13     77.19 o 
   0  26   0       74.67       74.01    122.35 o 
   1  26   0        0.41      -14.33     72.31 o 
   2  26   0        1.12      -50.24     84.32 o 
   1  27   0        2.21       33.77     83.83 o 
  -7   1   1       14.82       84.70    127.91 o 
  -6   1   1       62.16       -5.57     62.00 o 
  -5   1   1      231.81      318.52     73.55 o 
  -4   1   1      264.60      257.86     51.23 o 
   1   1   1     7935.77     6693.19    105.38 o 
   4   1   1      708.98      606.95     62.44 o 
   5   1   1      304.59      778.69    102.75 o 
   6   1   1       54.61       84.29     76.89 o 
   7   1   1        8.68       37.65    116.79 o 
  -7   2   1        0.06       -8.13     97.54 o 
  -6   2   1      128.89      112.81     82.09 o 
  -5   2   1      105.77      175.70     57.68 o 
  -4   2   1     2105.93     1909.77    104.56 o 
  -3   2   1      687.66      613.29     55.69 o 
  -2   2   1      140.05       92.49     19.68 o 
   2   2   1      112.45      120.45     20.83 o 
   3   2   1       35.07       61.60     68.88 o 
   4   2   1     1536.35     1400.93     94.70 o 
   5   2   1        2.66      102.56     50.07 o 
   6   2   1      275.31      164.28    115.93 o 
   7   2   1        8.62      -42.78     92.83 o 
  -7   3   1       35.63      146.74    130.91 o 
  -6   3   1       11.78       33.01     42.70 o 
  -5   3   1      238.70      289.70     71.07 o 
  -3   3   1      813.63      850.44     66.38 o 
  -2   3   1      102.60      144.35     17.57 o 
  -1   3   1    17292.70    14756.82    266.93 o 
   0   3   1     6036.21     7302.09    153.72 o 
   2   3   1      325.50      338.71     29.22 o 
   3   3   1      885.09      865.30     70.15 o 
   4   3   1      606.26      545.75     66.36 o 
   5   3   1      113.07      319.21     74.93 o 
   6   3   1       69.38      100.24     52.04 o 
   7   3   1        0.31       22.25    109.95 o 
  -7   4   1        2.65       72.98    127.70 o 
  -6   4   1       65.39      103.13     52.56 o 
  -5   4   1      229.92      282.10     51.64 o 
  -4   4   1      425.25      355.91     36.54 o 
  -3   4   1      918.84      927.25     77.61 o 
   0   4   1     8396.49    10017.88    148.10 o 
   3   4   1      504.62      446.32     38.02 o 
   4   4   1      181.80      164.04     29.32 o 
   5   4   1       53.52      110.68     38.94 o 
   6   4   1       63.17       42.86     52.69 o 
   7   4   1       23.22       28.29     67.16 o 
  -7   5   1       95.02      165.25     77.27 o 
  -6   5   1       66.58      113.05     60.08 o 
  -5   5   1      601.50      768.49     82.16 o 
  -4   5   1     1241.96     1134.18     65.90 o 
  -3   5   1      503.27      601.28     63.11 o 
  -2   5   1     1506.40     1682.34     59.52 o 
   0   5   1     2349.98     2965.35     59.26 o 
   2   5   1     1234.91     1371.22     64.45 o 
   3   5   1      408.69      405.17     40.95 o 
   4   5   1     1316.10     1188.32     66.69 o 
   5   5   1      610.21      716.16     77.55 o 
   6   5   1        3.42       29.19     55.91 o 
  -6   6   1       10.94       -7.05     51.70 o 
  -5   6   1      996.98     1173.46    237.43 o 
  -4   6   1       28.58      -19.96     23.80 o 
  -3   6   1      615.00      586.97     53.93 o 
  -2   6   1      866.95      782.48     61.00 o 
   0   6   1    10285.57    12244.64    185.05 o 
   2   6   1      635.08      553.63     28.78 o 
   3   6   1      960.83      965.66     71.75 o 
   4   6   1      100.78       54.22     29.78 o 
   5   6   1       60.06      185.48     50.79 o 
   6   6   1        0.16        3.54     57.36 o 
  -6   7   1       42.52      122.41     71.25 o 
  -5   7   1     1096.70     1382.54    114.51 o 
  -4   7   1     2265.91     2033.67    182.29 o 
  -3   7   1      413.05      410.34     48.84 o 
  -2   7   1     1499.77     1464.13     54.20 o 
   0   7   1     4043.35     4632.43     87.74 o 
   2   7   1     1387.51     1536.42    103.63 o 
   3   7   1      325.03      389.59     48.74 o 
   5   7   1      567.35      834.56     92.73 o 
   6   7   1      172.88      211.84     85.70 o 
  -6   8   1       57.35       70.45     71.51 o 
  -5   8   1        1.40      -17.92     38.06 o 
  -4   8   1     1982.09     1709.97    177.98 o 
  -3   8   1      518.45      446.14     52.57 o 
  -2   8   1      383.35      392.96     28.29 o 
   0   8   1      101.12      136.87     20.15 o 
   3   8   1      277.67      348.71     49.74 o 
   5   8   1       33.56       32.81     43.83 o 
   6   8   1      144.33      110.77     76.33 o 
  -6   9   1       17.19       26.22     64.24 o 
  -4   9   1      354.24      370.22     68.80 o 
  -3   9   1      222.33      347.88     49.63 o 
  -2   9   1      426.29      431.84     34.82 o 
   0   9   1      825.92      951.68     40.34 o 
   3   9   1      457.66      469.65     56.97 o 
   4   9   1       55.22       58.05     43.25 o 
   5   9   1      600.56      640.72     94.83 o 
   6   9   1        9.44      -16.43     55.16 o 
  -6  10   1        0.04        1.80     80.64 o 
  -5  10   1        0.03       45.42     54.03 o 
  -4  10   1      272.62      296.41     66.94 o 
  -3  10   1      113.86      106.34     21.92 o 
  -2  10   1       17.42       21.76     27.85 o 
   0  10   1     1385.51     1559.57     61.78 o 
   1  10   1     1287.25     1119.59     99.85 o 
   2  10   1      163.79      151.23     29.89 o 
   3  10   1      312.28      256.63     30.58 o 
   4  10   1        5.57      -10.05     33.07 o 
   5  10   1      127.59      212.85     71.10 o 
   6  10   1       33.40      -16.94    133.90 o 
  -6  11   1        1.15       -8.79     64.11 o 
  -5  11   1      311.77      506.07    102.55 o 
  -4  11   1      378.71      385.36     72.42 o 
  -2  11   1       33.75       27.76     28.26 o 
  -1  11   1      247.33      275.95     32.34 o 
   0  11   1      106.20      111.32     31.90 o 
   1  11   1      605.32      610.49     43.80 o 
   2  11   1       45.67       29.66     25.94 o 
   3  11   1      823.55      841.30     54.64 o 
   4  11   1        1.17        9.69     46.07 o 
   5  11   1       46.70      110.29     64.48 o 
   6  11   1        9.04       24.06     72.89 o 
  -6  12   1       21.38        8.38     73.26 o 
  -5  12   1       79.48      115.44     71.89 o 
  -4  12   1       24.66        2.28     29.09 o 
  -2  12   1     1247.72     1213.16     73.14 o 
  -1  12   1        0.52      -30.91     54.53 o 
   0  12   1      322.31      356.12     46.34 o 
   1  12   1      543.28      511.29     42.67 o 
   2  12   1     1145.93     1209.77     69.60 o 
   3  12   1     1425.66     1390.38     64.18 o 
   4  12   1        2.96       -3.23     28.81 o 
   5  12   1        1.45      114.19     69.79 o 
   6  12   1       11.77      -34.72     78.58 o 
  -6  13   1       19.09       43.59     96.26 o 
  -5  13   1       66.89      127.18     48.32 o 
  -4  13   1      435.27      452.65     60.92 o 
  -3  13   1      479.34      479.97     48.53 o 
  -2  13   1      523.29      496.14     58.02 o 
  -1  13   1       65.17       37.94     24.48 o 
   0  13   1      370.73      380.83     50.31 o 
   1  13   1       39.05        1.52     23.89 o 
   2  13   1      390.25      367.05     50.43 o 
   3  13   1        2.41       43.51     27.64 o 
   4  13   1      133.96      184.56     53.31 o 
   5  13   1      214.31      297.62     55.82 o 
   6  13   1        3.41      -44.45     75.66 o 
  -6  14   1        4.95        0.13     79.49 o 
  -5  14   1      130.66      202.00     58.14 o 
  -4  14   1      339.47      294.65     58.99 o 
  -2  14   1       60.04       34.99     35.46 o 
  -1  14   1        0.01       -1.02     45.62 o 
   0  14   1       20.75       17.09     29.85 o 
   1  14   1      259.15      215.67     38.99 o 
   2  14   1       41.65       45.93     32.54 o 
   3  14   1      824.52      855.49     77.44 o 
   4  14   1       26.79       70.94     54.54 o 
   5  14   1       29.07       43.41     41.05 o 
   6  14   1       26.08       -7.38     86.63 o 
  -5  15   1       50.91       52.61     50.31 o 
  -4  15   1       41.04        9.46     38.87 o 
  -2  15   1      363.20      383.04     65.76 o 
  -1  15   1       96.99       94.02     32.72 o 
   0  15   1      728.55      864.94     75.38 o 
   1  15   1       58.72       25.15     30.17 o 
   2  15   1      110.42       72.06     40.77 o 
   3  15   1      834.95      819.72     80.59 o 
   4  15   1        0.05       22.89     39.47 o 
   5  15   1       26.15       85.48     46.63 o 
  -5  16   1        2.23        0.81     48.72 o 
  -4  16   1        1.17       33.96     39.53 o 
  -3  16   1        3.21      -39.79    122.35 o 
  -1  16   1      954.30      865.25     97.06 o 
   0  16   1     2697.47     3256.94    117.31 o 
   1  16   1      377.40      328.68     47.89 o 
   2  16   1     1578.95     1539.46    102.60 o 
   3  16   1      940.94     1059.42    116.28 o 
   4  16   1        1.98      -38.88     43.17 o 
   5  16   1       40.28       63.58     56.38 o 
  -5  17   1      110.33      212.09     73.96 o 
  -4  17   1        0.55       18.75     43.55 o 
  -3  17   1      147.49      184.46     67.61 o 
  -2  17   1      610.48      610.30     86.10 o 
  -1  17   1       92.44       92.55     33.25 o 
   0  17   1     1120.12     1363.69     83.88 o 
   1  17   1        6.59       -4.01     28.47 o 
   2  17   1      162.32      142.03     51.54 o 
   3  17   1      225.19      193.50     67.22 o 
   4  17   1        5.06      -16.72     39.20 o 
   5  17   1      272.56      341.86     83.02 o 
  -5  18   1        2.10       43.44     52.68 o 
  -4  18   1       94.52       69.90     53.06 o 
  -3  18   1       67.61       71.05     67.98 o 
  -1  18   1        0.79      -10.31     27.86 o 
   0  18   1        7.86        0.94     31.20 o 
   1  18   1      291.56      272.77     47.24 o 
   2  18   1      526.71      602.13     78.83 o 
   3  18   1      140.68      277.58     85.77 o 
   4  18   1       14.41       49.85     49.55 o 
   5  18   1        7.80       10.18     59.80 o 
  -5  19   1        0.07       55.02     62.74 o 
  -4  19   1        1.15      -12.69     44.11 o 
  -3  19   1       16.44       27.64     63.32 o 
  -2  19   1      245.68      153.66     63.05 o 
  -1  19   1       10.94       -7.49     29.91 o 
   0  19   1        0.94        0.34     31.51 o 
   1  19   1       53.67       73.63     44.18 o 
   2  19   1       90.86       93.44     53.66 o 
   3  19   1       26.15        2.83     55.08 o 
   4  19   1      104.34      139.20     65.03 o 
   5  19   1        5.67       10.85     57.05 o 
  -4  20   1       59.79      124.65     64.15 o 
  -3  20   1       27.91       13.52     67.08 o 
  -2  20   1       80.68       99.39     55.03 o 
  -1  20   1      114.25       25.38     52.30 o 
   0  20   1       50.54        5.90     39.83 o 
   1  20   1      339.57      293.24     63.29 o 
   2  20   1        7.25       31.52     41.81 o 
   3  20   1       91.95       49.88     68.86 o 
   4  20   1       53.47       21.40     52.66 o 
  -4  21   1      131.64      101.53     93.54 o 
  -3  21   1      105.93       81.30     84.89 o 
  -2  21   1       99.93       62.76     59.91 o 
  -1  21   1      311.34      244.67     79.12 o 
   0  21   1       76.34       15.31     39.67 o 
   1  21   1      119.81      175.20     70.80 o 
   2  21   1        5.56      -34.49     49.60 o 
   3  21   1      129.76      182.39     88.09 o 
   4  21   1        0.19      -36.18     47.28 o 
  -4  22   1        0.03      -30.68     76.66 o 
  -3  22   1       61.11      120.55     86.21 o 
  -2  22   1       51.50       63.43     61.04 o 
  -1  22   1       52.29       73.82     61.77 o 
   0  22   1      226.97      289.68     65.89 o 
   1  22   1        1.54      -33.28     47.41 o 
   2  22   1      283.27      259.73     81.49 o 
   3  22   1        7.39      -21.24     77.22 o 
   4  22   1       10.75        9.27     57.53 o 
  -3  23   1       23.60       86.52     87.92 o 
  -2  23   1      107.44       65.75     67.95 o 
  -1  23   1       16.79       -0.25     56.38 o 
   0  23   1       56.07      115.56     79.51 o 
   1  23   1       26.79       22.97     56.53 o 
   2  23   1       36.22       94.72     65.99 o 
   3  23   1       14.35       45.09     81.50 o 
  -3  24   1       52.94       11.32     82.23 o 
  -2  24   1       12.71       38.31     86.64 o 
  -1  24   1       68.35       42.83     62.29 o 
   0  24   1       48.81       38.76     75.62 o 
   1  24   1        8.04       22.77     58.02 o 
   2  24   1       12.93      -28.35     75.86 o 
   3  24   1       10.92      -43.83     79.36 o 
  -2  25   1       33.82       21.69     85.94 o 
  -1  25   1       10.66       -3.54     71.96 o 
   0  25   1        3.62       32.35     72.23 o 
   1  25   1      128.57      211.74     98.07 o 
   2  25   1      106.25       56.56     90.93 o 
  -2  26   1       23.70      113.05     98.17 o 
  -1  26   1       42.84       69.65     89.80 o 
   0  26   1       21.54       16.70     83.19 o 
   1  26   1        7.14       52.07     78.21 o 
   2  26   1       38.36       35.62    114.22 o 
  -1  27   1       54.40      113.56     96.13 o 
   0  27   1        0.38      -42.85     78.65 o 
   1  27   1        9.00       15.77     83.25 o 
  -7   0   2      109.43      101.82    137.75 o 
  -6   0   2        3.05      -43.64     71.44 o 
  -5   0   2     2201.32     2227.35    211.44 o 
  -3   0   2     2926.40     3004.26    183.16 o 
   1   0   2     9354.53     8412.22    138.88 o 
   3   0   2     3104.66     2888.96    133.12 o 
   4   0   2     1140.63     1084.94    123.17 o 
   5   0   2     2293.41     2156.58    203.50 o 
   6   0   2        2.20       33.37     92.83 o 
  -7   1   2       37.94       17.29     83.92 o 
  -6   1   2       29.95       59.23     70.38 o 
  -5   1   2     1311.80     1453.39    143.48 o 
  -4   1   2      628.32      581.98     77.48 o 
  -3   1   2      621.90      709.72    145.45 o 
  -1   1   2     1354.39     1207.78     32.04 o 
   1   1   2     1131.72     1012.23     26.69 o 
   2   1   2      936.58      893.77     37.02 o 
   3   1   2     1329.78     1264.91     60.68 o 
   4   1   2      333.58      345.11     50.68 o 
   6   1   2        2.39       91.12    107.81 o 
  -7   2   2       23.46       49.20    110.37 o 
  -6   2   2      262.23      379.02    117.52 o 
  -5   2   2       32.28        7.17     46.46 o 
  -4   2   2      454.96      383.46     59.93 o 
  -3   2   2       95.66       59.06     26.01 o 
  -1   2   2     7120.31     5550.80    137.98 o 
   1   2   2     4445.98     4322.47     88.99 o 
   2   2   2     2030.79     1804.19     45.00 o 
   3   2   2        2.63       15.20     20.81 o 
   4   2   2      219.69      189.77     40.36 o 
   5   2   2       23.25       60.03     54.29 o 
   6   2   2       58.29      108.55     91.55 o 
   7   2   2        1.53      -40.64    102.67 o 
  -7   3   2        9.60       26.10    109.09 o 
  -6   3   2       47.73       78.73     49.84 o 
  -5   3   2       39.18       26.79     26.18 o 
  -4   3   2     1153.63     1140.17     97.88 o 
  -3   3   2        0.69       58.09     25.33 o 
  -1   3   2        0.01       14.55     32.09 o 
   0   3   2     3728.28     4200.33     70.78 o 
   1   3   2      306.43      258.23     19.70 o 
   2   3   2      651.42      722.71     37.28 o 
   3   3   2      214.41      182.74     31.03 o 
   4   3   2      761.27      670.59     53.68 o 
   5   3   2       22.08       66.20     33.36 o 
   6   3   2        5.37       40.08     50.76 o 
   7   3   2        0.00      -62.89     93.69 o 
  -7   4   2        2.27      112.85    112.51 o 
  -6   4   2       16.71       99.13     53.99 o 
  -5   4   2      233.17      343.76     60.56 o 
  -4   4   2      367.70      375.79     36.80 o 
  -3   4   2      113.16      122.03     22.81 o 
   0   4   2      225.98      314.94     19.65 o 
   3   4   2       82.30       89.73     23.29 o 
   4   4   2      529.59      438.54     43.52 o 
   5   4   2       69.70      145.47     45.03 o 
   6   4   2       29.35       47.40     56.99 o 
  -7   5   2        3.72       61.54    103.53 o 
  -6   5   2       29.71       65.96     53.54 o 
  -5   5   2      277.86      293.58     61.25 o 
  -4   5   2      794.84      804.32     68.90 o 
  -2   5   2     3387.90     2864.61     80.96 o 
  -1   5   2      788.62      631.77     50.86 o 
   0   5   2     1932.37     2203.57     50.11 o 
   1   5   2      100.59      113.37     65.88 o 
   2   5   2     2387.04     2463.95     69.21 o 
   3   5   2      766.62      931.68     65.29 o 
   5   5   2      155.13      149.52     48.78 o 
   6   5   2        1.83       77.74     93.47 o 
  -6   6   2        0.07       51.06     57.67 o 
  -5   6   2      547.40      531.87     76.28 o 
  -4   6   2      739.77      799.82     65.08 o 
  -3   6   2      423.97      465.23     48.03 o 
   0   6   2      773.32      909.28     36.55 o 
   2   6   2      493.62      432.55     30.12 o 
   3   6   2      626.67      632.90     49.15 o 
   4   6   2      280.68      360.64    152.30 o 
   5   6   2      486.30      561.97     76.79 o 
   6   6   2        6.54       -6.15     58.96 o 
  -6   7   2        0.04      -20.17     54.50 o 
  -5   7   2      320.04      449.01     73.70 o 
  -3   7   2      755.54      712.10     65.43 o 
   3   7   2      374.14      450.28     44.37 o 
   4   7   2      577.22      562.76     59.19 o 
   5   7   2       15.95       16.42     56.94 o 
   6   7   2        1.55      -11.34     61.36 o 
  -6   8   2        0.02       49.74     66.29 o 
  -5   8   2      105.75      118.30     49.60 o 
  -4   8   2      494.31      430.00     60.93 o 
  -3   8   2      522.68      523.97     55.10 o 
  -2   8   2     3476.11     3114.84     71.52 o 
   0   8   2     2074.75     2552.42     63.35 o 
   1   8   2     2017.97     1851.51     48.29 o 
   2   8   2     2140.11     2122.35     74.85 o 
   3   8   2      139.06      186.08     40.29 o 
   4   8   2       64.54       67.86     34.43 o 
   5   8   2        2.32      -18.92     43.46 o 
   6   8   2       91.62       61.91     75.09 o 
  -6   9   2      516.42      580.12    121.18 o 
  -5   9   2      195.03      322.80     70.85 o 
  -4   9   2     1038.98      968.84     98.64 o 
  -3   9   2       94.40      100.56     33.13 o 
  -2   9   2      952.53      989.80     44.50 o 
  -1   9   2        1.70       18.60     24.59 o 
   0   9   2       65.81      102.91     25.09 o 
   1   9   2      245.01      191.09     21.48 o 
   3   9   2      168.74      211.63     28.09 o 
   4   9   2      642.03      643.59     74.55 o 
   5   9   2        0.01      156.05     64.54 o 
   6   9   2      378.67      522.18    120.34 o 
  -6  10   2        0.74       37.13     73.37 o 
  -5  10   2      332.47      430.67     80.80 o 
  -4  10   2      832.28      661.86     86.40 o 
  -3  10   2       59.36      186.52     95.40 o 
   0  10   2      457.83      648.13     39.42 o 
   3  10   2      342.38      374.69     38.68 o 
   4  10   2      437.19      367.00     63.02 o 
   5  10   2      125.20      133.42     71.94 o 
   6  10   2       23.87      -15.12     64.48 o 
  -6  11   2       15.15       22.61     93.47 o 
  -5  11   2       52.22       51.03     58.00 o 
  -4  11   2        3.98        7.29     19.52 o 
  -3  11   2      393.35      429.42     44.05 o 
  -2  11   2      989.68      918.30     57.52 o 
  -1  11   2      196.15      194.68     29.76 o 
   0  11   2        7.41       -4.13     18.99 o 
   1  11   2       57.85       37.78     22.30 o 
   3  11   2      204.65      186.87     33.73 o 
   4  11   2       36.88       21.18     24.55 o 
   5  11   2       98.50      119.02     80.55 o 
   6  11   2       81.95       91.50     87.45 o 
  -6  12   2      104.11      116.53     89.43 o 
  -5  12   2        0.03       25.97     34.39 o 
  -4  12   2       76.34       81.60     35.30 o 
  -3  12   2       50.21       95.83     55.53 o 
  -2  12   2        1.34       -8.07     27.39 o 
  -1  12   2      321.29      372.94     40.80 o 
   0  12   2       22.33       38.41     23.14 o 
   1  12   2      267.99      236.88     33.77 o 
   2  12   2       49.38       53.92     30.39 o 
   3  12   2       12.01       48.40     24.24 o 
   4  12   2      147.37      175.08     41.31 o 
   5  12   2        3.15       22.84     49.39 o 
   6  12   2       13.24       69.07     88.13 o 
  -6  13   2       23.22      103.95     91.29 o 
  -5  13   2       17.92      -20.70     42.61 o 
  -4  13   2        0.25       -7.43     29.24 o 
  -3  13   2      303.75      296.13     40.76 o 
  -1  13   2      719.63      632.29     52.98 o 
   0  13   2      259.28      368.51     41.42 o 
   1  13   2      752.78      666.48     55.35 o 
   2  13   2     1002.31     1029.87     73.16 o 
   3  13   2      117.53       92.23     42.19 o 
   4  13   2      119.64      138.96     41.51 o 
   5  13   2       39.87       97.89     47.48 o 
   6  13   2      171.71       12.53     90.03 o 
  -6  14   2       42.52       55.73     90.68 o 
  -5  14   2      130.98       86.56     90.85 o 
  -4  14   2      103.55       63.45     40.68 o 
  -3  14   2      387.84      456.52     57.42 o 
  -2  14   2       59.65       32.85     41.46 o 
   0  14   2     1271.21     1481.92     73.45 o 
   1  14   2      940.00      924.81     67.22 o 
   2  14   2      245.76      258.77     46.20 o 
   3  14   2       85.99      114.43     40.63 o 
   4  14   2      117.04      154.59     46.37 o 
   5  14   2       21.04      167.10     51.96 o 
   6  14   2       57.08       14.79     88.46 o 
  -5  15   2       23.99       32.88     50.68 o 
  -4  15   2      279.28      248.38     56.73 o 
  -3  15   2       24.26       86.69     39.60 o 
   0  15   2       78.58      108.15     32.82 o 
   1  15   2     1514.49     1347.33     79.06 o 
   2  15   2      732.76      722.77     79.19 o 
   3  15   2      152.82      165.46     46.61 o 
   4  15   2      434.13      457.80     72.49 o 
   5  15   2        0.83      156.94     58.45 o 
  -5  16   2        0.29        6.27     49.27 o 
  -4  16   2      264.26      296.39     61.45 o 
  -3  16   2       10.97      142.82     45.38 o 
  -2  16   2       58.57       57.81     63.93 o 
  -1  16   2        0.08      -15.40     28.20 o 
   0  16   2       39.41       27.90     29.08 o 
   1  16   2       91.24       27.96     29.79 o 
   2  16   2      298.58      340.59     62.35 o 
   3  16   2      403.96      404.00     80.49 o 
   4  16   2       14.22       32.24     38.09 o 
   5  16   2       11.12       -3.79     51.45 o 
  -5  17   2        4.70       11.13     51.24 o 
  -4  17   2       66.92       36.87     46.13 o 
  -3  17   2       20.81      -12.47     43.51 o 
  -2  17   2       99.46      106.17     54.84 o 
   0  17   2      244.06      277.80     45.34 o 
   1  17   2     1574.57     1423.24     87.39 o 
   2  17   2        8.70       21.23     38.15 o 
   3  17   2       15.08       65.25     51.00 o 
   4  17   2      126.17      125.74     57.61 o 
   5  17   2        8.92      -19.58     51.45 o 
  -5  18   2      177.78      158.70    103.57 o 
  -4  18   2       40.38       22.24     50.86 o 
  -3  18   2        0.09       15.45     49.15 o 
  -2  18   2       83.27       59.72     54.11 o 
  -1  18   2      909.55      797.15     76.42 o 
   0  18   2        4.24       -5.29     27.54 o 
   2  18   2      318.67      292.69     61.80 o 
   3  18   2      168.46      160.69     79.09 o 
   4  18   2        1.64       46.53     49.92 o 
   5  18   2       11.25       17.76     53.88 o 
  -5  19   2       11.49       11.38     58.58 o 
  -4  19   2       92.98      154.94     83.64 o 
  -3  19   2       78.20       10.45     58.60 o 
  -2  19   2      356.30      373.11     79.37 o 
   0  19   2      226.06      289.34     57.65 o 
   1  19   2      689.58      655.79     83.51 o 
   2  19   2      361.67      382.88     68.53 o 
   3  19   2       75.57       32.88     64.51 o 
   4  19   2      330.54      335.05     84.81 o 
   5  19   2       19.89       28.79     61.39 o 
  -4  20   2       22.07       -8.07     75.56 o 
  -3  20   2      225.16      248.56     82.41 o 
  -2  20   2        9.56      -22.75     47.21 o 
  -1  20   2      531.52      432.98     87.76 o 
   0  20   2       22.23       -9.91     36.98 o 
   1  20   2      508.83      393.36     72.78 o 
   2  20   2       43.48       89.20     46.83 o 
   3  20   2       24.80      -11.90     61.72 o 
   4  20   2       37.38       61.19     58.78 o 
  -4  21   2       43.42       -5.94     81.75 o 
  -3  21   2      152.68      119.24     84.85 o 
  -2  21   2       20.53       -7.59     53.95 o 
  -1  21   2        0.03      -43.76     43.76 o 
   0  21   2       63.19       73.96     47.18 o 
   1  21   2       47.42       20.98     52.68 o 
   2  21   2       93.07        1.98     54.00 o 
   3  21   2        8.63      -27.00     63.31 o 
   4  21   2       33.75       31.41     55.66 o 
  -4  22   2      109.35      219.65    107.84 o 
  -3  22   2        0.16      110.80    153.58 o 
  -2  22   2        0.09       60.93     62.37 o 
  -1  22   2       12.76        4.60     51.96 o 
   0  22   2       39.79       53.42     47.81 o 
   1  22   2        0.28       -5.51     48.29 o 
   2  22   2      429.12      456.66     92.94 o 
   3  22   2      504.17      519.73    155.51 o 
   4  22   2        1.10      -37.09     50.69 o 
  -3  23   2       23.62      -47.95     88.77 o 
  -2  23   2      522.48      541.40    104.78 o 
  -1  23   2        0.06       -2.40     55.63 o 
   0  23   2      159.39      266.13    102.58 o 
   1  23   2       15.87      -17.95     50.33 o 
   2  23   2       90.67      122.23     70.89 o 
   3  23   2        1.82      -24.96     98.61 o 
  -3  24   2       24.64      -27.55     86.23 o 
  -2  24   2        3.92      -72.79     72.79 o 
  -1  24   2       28.06        5.56     60.13 o 
   0  24   2       18.22       44.42     74.12 o 
   1  24   2       35.96       11.06     59.42 o 
   2  24   2       98.61       90.52     90.75 o 
   3  24   2       38.29       14.63     85.99 o 
  -2  25   2       19.46        2.16     87.88 o 
  -1  25   2       34.59       61.99     82.64 o 
   0  25   2        0.41       23.18     69.15 o 
   1  25   2       38.58       92.50     84.43 o 
   2  25   2        0.79      -36.50     79.22 o 
  -2  26   2       32.70       -6.95     91.69 o 
  -1  26   2       16.21      -36.04     73.51 o 
   0  26   2        3.06       -2.54     78.93 o 
   1  26   2        3.35      -40.18     71.69 o 
   2  26   2        5.14      -50.77     79.11 o 
  -1  27   2       47.90       69.01     90.62 o 
   0  27   2       45.58      133.87     95.14 o 
   1  27   2       26.92       41.39     92.07 o 
  -7   1   3        5.45      -12.47     80.71 o 
  -6   1   3      190.45      141.50     84.90 o 
  -5   1   3     1248.89     1221.33    143.53 o 
  -4   1   3      560.03      459.57     71.38 o 
  -3   1   3      649.63      603.55     64.17 o 
  -2   1   3        0.21        2.15     10.15 o 
   0   1   3        8.61       12.90      7.47 o 
   2   1   3        3.32      -10.02     11.21 o 
   3   1   3      267.53      301.11     36.56 o 
   4   1   3      611.85      498.30     57.42 o 
   5   1   3      119.30      192.51    111.23 o 
   6   1   3      195.12      267.87     65.92 o 
  -7   2   3        0.14       35.51    108.23 o 
  -6   2   3       66.33      113.88     41.00 o 
  -5   2   3      307.12      225.02     70.30 o 
  -4   2   3      128.78      116.62     45.40 o 
   0   2   3     2543.21     3005.35     56.51 o 
   1   2   3    13833.52    12244.15    158.78 o 
   2   2   3     2337.04     2286.32     65.31 o 
   3   2   3      715.91      876.52     51.00 o 
   4   2   3        0.15       11.28     32.15 o 
   5   2   3      105.46      186.69     44.87 o 
   6   2   3       11.37       35.87     66.52 o 
  -7   3   3       21.70       -0.86     97.97 o 
  -6   3   3      787.44      791.57     92.27 o 
  -5   3   3      578.02      638.45     61.19 o 
  -3   3   3     1753.72     1437.84    165.56 o 
  -2   3   3      850.29      792.19     38.41 o 
  -1   3   3      645.15      540.43     49.82 o 
   0   3   3       36.47       36.37     11.03 o 
   1   3   3       60.86      118.07     65.45 o 
   2   3   3     1154.43     1087.16     41.45 o 
   4   3   3     1788.54     1629.93    108.35 o 
   5   3   3       32.13       67.62     50.61 o 
   6   3   3      583.18      574.27     98.59 o 
  -7   4   3       46.62       54.09     88.34 o 
  -6   4   3        5.25       71.17     50.92 o 
  -5   4   3        7.69       60.54     65.52 o 
  -4   4   3       39.33       39.31     22.30 o 
  -3   4   3        8.87       -0.54     17.00 o 
  -2   4   3      526.95      495.07     39.60 o 
  -1   4   3     3833.98     2960.83     60.80 o 
   0   4   3        2.59       -0.24     10.88 o 
   2   4   3      765.86      853.20     42.69 o 
   3   4   3        4.37       13.76     18.72 o 
   4   4   3       10.82       -3.90     23.72 o 
   5   4   3      326.42      362.44     62.59 o 
   6   4   3       41.26       88.63     66.65 o 
  -7   5   3        8.80      125.35     92.83 o 
  -6   5   3      139.05      219.73     72.79 o 
  -5   5   3      191.87      374.92     70.31 o 
  -4   5   3       21.75        2.91     22.93 o 
  -1   5   3      544.36      524.79     39.86 o 
   0   5   3     1851.72     2161.76     51.39 o 
   2   5   3     1530.92     1554.12     47.44 o 
   3   5   3      414.43      418.87     41.14 o 
   4   5   3        7.70       29.44     27.06 o 
   5   5   3      308.22      348.90     63.81 o 
   6   5   3       26.08       51.18     66.85 o 
  -6   6   3        7.96       -7.47     51.91 o 
  -5   6   3      352.79      402.56    152.73 o 
  -4   6   3      430.66      422.69     50.87 o 
  -3   6   3      544.96      654.46     91.36 o 
  -2   6   3     2816.30     2670.97     59.81 o 
   0   6   3       24.49       25.75     14.50 o 
   3   6   3     1065.96     1272.25     73.32 o 
   4   6   3      373.72      321.21     46.25 o 
   5   6   3     1043.42      998.96     96.84 o 
   6   6   3      109.17      136.68     81.92 o 
  -6   7   3       28.63       62.72     63.42 o 
  -5   7   3      648.86      775.13     92.72 o 
  -3   7   3     1432.24     1409.60     73.69 o 
  -1   7   3     2210.19     1947.70     45.98 o 
   0   7   3       71.29       38.32     15.46 o 
   1   7   3     1856.43     1819.78     49.96 o 
   2   7   3     3983.40     3708.88     78.07 o 
   3   7   3      834.03     1004.89     63.14 o 
   4   7   3      287.51      306.17     49.28 o 
   5   7   3       83.34      175.81     62.04 o 
   6   7   3      155.83      148.13     84.36 o 
  -6   8   3       40.55       37.22     65.64 o 
  -5   8   3        3.89       19.65     41.51 o 
  -4   8   3      265.25      312.21     53.94 o 
   0   8   3     3517.12     4098.18     85.78 o 
   1   8   3     1818.26     1577.22     45.16 o 
   4   8   3        7.47       10.61     33.04 o 
   5   8   3      165.44      281.39     73.26 o 
   6   8   3       43.93       34.00     69.59 o 
  -6   9   3       49.98       79.64     72.94 o 
  -5   9   3        5.96      209.70     61.99 o 
  -4   9   3       90.28       90.45     47.24 o 
  -3   9   3      517.29      477.88     63.44 o 
  -2   9   3        2.18        6.51     18.22 o 
  -1   9   3      587.50      570.29     33.38 o 
   0   9   3      673.63      795.33     49.25 o 
   1   9   3      801.61      797.19     32.28 o 
   2   9   3       75.68       83.57     28.26 o 
   3   9   3       83.72      145.64     30.71 o 
   4   9   3      256.19      277.83     58.33 o 
   5   9   3       24.84       62.66     58.13 o 
   6   9   3       63.55       26.91     78.51 o 
  -6  10   3       25.56       21.53     72.92 o 
  -5  10   3      267.68      301.14     71.85 o 
  -4  10   3      469.89      412.95     72.36 o 
  -3  10   3      271.83      235.75     32.13 o 
  -1  10   3      160.64      128.59     26.69 o 
   0  10   3      875.30     1043.17     64.18 o 
   1  10   3       29.15       11.86     17.90 o 
   2  10   3      655.30      689.78     51.71 o 
   3  10   3      222.76      205.34     32.55 o 
   4  10   3        3.54       -1.71    112.08 o 
   5  10   3      235.45      416.13     95.61 o 
   6  10   3      148.48      188.07     96.93 o 
  -6  11   3       48.22      138.86     88.13 o 
  -5  11   3       80.86       92.90     53.71 o 
  -4  11   3      154.05      158.53     38.63 o 
  -3  11   3      278.06      276.97     32.94 o 
   0  11   3      873.22      982.51     68.23 o 
   1  11   3     1023.41      935.49     77.16 o 
   3  11   3      135.68      136.70     31.06 o 
   4  11   3        0.84       -0.41     22.94 o 
   5  11   3       17.31       81.17     36.53 o 
   6  11   3        0.21      -29.82     66.68 o 
  -6  12   3       19.57       55.67     79.15 o 
  -5  12   3      229.06      287.92     54.89 o 
  -4  12   3      134.72      121.61     40.87 o 
  -2  12   3      568.01      614.82     56.17 o 
  -1  12   3      103.16       94.59     27.42 o 
   0  12   3        7.78       -1.90     27.27 o 
   1  12   3       41.55       38.42     26.30 o 
   3  12   3     2119.32     1852.05     70.93 o 
   4  12   3        0.43       -9.05     27.18 o 
   5  12   3      123.69      172.03     47.97 o 
   6  12   3        0.02       10.17     80.99 o 
  -6  13   3        1.38       67.62     85.21 o 
  -5  13   3      134.46      225.66     56.22 o 
  -4  13   3       66.91       67.08     38.40 o 
  -3  13   3       68.77       93.17     31.17 o 
  -2  13   3     1222.65     1027.47     93.66 o 
  -1  13   3     1035.75     1027.86     94.63 o 
   0  13   3       31.13       38.46     29.43 o 
   1  13   3      506.04      472.41     53.13 o 
   3  13   3      104.93      274.41    127.90 o 
   4  13   3       97.62      103.32     37.30 o 
   5  13   3       16.22       99.14     41.56 o 
   6  13   3        5.04      -22.04     79.37 o 
  -6  14   3       34.88       86.42     94.32 o 
  -5  14   3       11.89        2.78     40.49 o 
  -4  14   3        5.54      -26.47     31.50 o 
  -3  14   3       64.42       36.07     32.34 o 
  -2  14   3      296.74      253.84     49.75 o 
  -1  14   3      415.99      371.37     48.31 o 
   0  14   3      279.20      330.79     51.03 o 
   1  14   3       50.54        8.78     35.91 o 
   2  14   3      423.09      440.88     57.26 o 
   3  14   3        7.34       28.62     30.37 o 
   4  14   3       28.35       29.54     36.07 o 
   5  14   3       73.18      127.99     96.60 o 
  -5  15   3       15.07       13.26     80.15 o 
  -4  15   3        6.37      -32.27     32.27 o 
  -3  15   3       17.13        8.82     32.98 o 
  -2  15   3      396.67      369.69     68.18 o 
  -1  15   3        0.01      -63.31     97.97 o 
   0  15   3     1127.27     1456.71     92.56 o 
   1  15   3      301.16      332.41     48.29 o 
   2  15   3      421.95      475.55     66.98 o 
   3  15   3      303.58      365.81     65.59 o 
   4  15   3        0.13       10.38     43.87 o 
   5  15   3       21.02       41.53     50.66 o 
  -5  16   3      112.75      148.94     64.19 o 
  -4  16   3      325.60      279.87     65.51 o 
  -3  16   3      560.93      640.76     88.71 o 
  -2  16   3      795.65      582.67    177.54 o 
  -1  16   3      196.65      211.65     43.10 o 
   0  16   3      226.70      263.11     51.57 o 
   1  16   3       14.66      -22.19     28.43 o 
   2  16   3      120.12      112.40     45.94 o 
   3  16   3      178.89      208.36     88.47 o 
   4  16   3      237.34      200.74     63.48 o 
   5  16   3      239.15      279.10     78.76 o 
  -5  17   3       87.13      192.72     71.96 o 
  -4  17   3        2.44       38.64     44.41 o 
  -3  17   3      347.67      353.32     76.16 o 
  -2  17   3      504.29      515.08    106.28 o 
  -1  17   3      296.93      230.52     48.51 o 
   0  17   3     1468.05     1909.63    105.76 o 
   1  17   3       99.74       78.95     36.89 o 
   2  17   3       46.06      138.73     69.96 o 
   3  17   3       74.16      107.75     58.84 o 
   4  17   3        2.23       -8.26     43.75 o 
   5  17   3        5.37       25.47     57.88 o 
  -5  18   3      137.54      175.69     75.64 o 
  -4  18   3      100.03      132.41     64.39 o 
  -3  18   3        0.71      -20.97     45.52 o 
  -2  18   3        0.61      -12.00     85.56 o 
  -1  18   3      121.70      116.77     42.10 o 
   0  18   3      313.90      322.09     57.86 o 
   1  18   3       57.97       21.11     35.86 o 
   2  18   3      362.58      310.20     63.45 o 
   3  18   3      223.59      214.72     84.83 o 
   4  18   3        6.70      -12.31     46.60 o 
   5  18   3      123.23      152.60     74.45 o 
  -5  19   3        0.03       14.86     60.31 o 
  -4  19   3       16.50       44.25     57.48 o 
  -3  19   3        5.62        4.57     53.94 o 
  -2  19   3      126.22      153.38     64.19 o 
  -1  19   3       15.26       34.22     80.43 o 
   0  19   3       73.58       78.47     43.87 o 
   1  19   3      365.95      311.77     65.72 o 
   2  19   3      235.10      342.28     65.92 o 
   3  19   3        0.26       34.76     65.04 o 
   4  19   3        2.32       -8.93     48.80 o 
  -4  20   3       12.84       -3.19     71.70 o 
  -3  20   3       47.02      100.09     71.24 o 
  -2  20   3        2.49       14.54     52.62 o 
  -1  20   3      321.39      317.58     81.40 o 
   0  20   3       15.68       33.05     38.32 o 
   1  20   3      464.74      449.38     76.91 o 
   2  20   3      144.67      151.74     54.01 o 
   3  20   3        0.69       31.96     68.40 o 
   4  20   3        2.66       30.51     56.27 o 
  -4  21   3        2.33       -1.37     80.51 o 
  -3  21   3       38.72       82.14     82.36 o 
  -2  21   3       57.61       86.17     85.72 o 
  -1  21   3      185.14      134.80     64.53 o 
   0  21   3      160.32      136.47     51.16 o 
   1  21   3       14.55       12.72     46.96 o 
   2  21   3      474.39      563.69     94.98 o 
   3  21   3      163.60      246.50     94.54 o 
   4  21   3      102.84      163.17     74.07 o 
  -4  22   3      103.32      126.20    103.27 o 
  -3  22   3       17.99       51.89    102.67 o 
  -2  22   3      175.17      228.26     77.37 o 
  -1  22   3       11.20       10.98     55.12 o 
   0  22   3        1.20      -41.58     43.11 o 
   1  22   3       77.32       27.89     56.12 o 
   2  22   3       41.82       66.74     60.89 o 
   3  22   3       27.88       50.73     71.75 o 
   4  22   3        2.35       42.13     60.92 o 
  -3  23   3        0.03       14.74     84.71 o 
  -2  23   3        7.98        9.64     63.78 o 
  -1  23   3       11.01      -46.49     46.49 o 
   0  23   3      278.66      350.52    106.96 o 
   1  23   3       78.05       55.53     61.52 o 
   2  23   3        2.97       16.53     72.47 o 
   3  23   3        1.53      -73.68     94.12 o 
  -3  24   3       74.59       51.21     96.51 o 
  -2  24   3       49.54       40.00     92.91 o 
  -1  24   3      221.96      235.08     84.25 o 
   0  24   3       35.64       17.38     72.88 o 
   1  24   3       82.01       58.12     65.98 o 
   2  24   3       37.86      -16.35     78.40 o 
   3  24   3       16.75       51.02     86.71 o 
  -2  25   3       84.08       47.63     94.08 o 
  -1  25   3       54.53      133.43     92.14 o 
   0  25   3        0.47      -33.73     69.47 o 
   1  25   3      108.37      124.87     87.80 o 
   2  25   3      244.50      134.84     97.43 o 
  -2  26   3        7.59      -67.61    108.45 o 
  -1  26   3      119.20      126.82     93.74 o 
   0  26   3       12.86       -8.56     72.60 o 
   1  26   3      229.36      303.40    116.65 o 
   0  27   3       43.31       -2.19     79.10 o 
  -7   0   4        3.44      -13.26    106.95 o 
  -6   0   4      152.66      106.95    108.23 o 
  -5   0   4       22.39      629.72    173.26 o 
  -3   0   4      757.14      730.37    113.37 o 
   0   0   4    36451.39    41423.57    712.75 o 
   1   0   4    16472.09    14603.33    237.81 o 
   3   0   4      624.87      620.64     49.13 o 
   5   0   4     1302.40     1289.87    193.45 o 
   6   0   4      177.65      152.73     76.15 o 
  -7   1   4      241.42      226.77    115.55 o 
  -6   1   4      212.58      232.85     51.10 o 
  -5   1   4       90.56      256.63     88.56 o 
  -4   1   4      118.12      119.96     44.81 o 
  -2   1   4     1208.24     1222.28     39.54 o 
  -1   1   4      205.96      187.80     19.50 o 
   0   1   4    17436.58    20488.11    290.46 o 
   1   1   4      394.62      365.15     15.75 o 
   2   1   4     2052.01     1837.77     38.88 o 
   3   1   4      231.33      216.84     26.69 o 
   4   1   4       63.53       43.08     22.92 o 
   5   1   4      272.63      272.72     58.33 o 
   6   1   4        7.22       -0.43     74.01 o 
  -7   2   4        3.24       91.98    121.92 o 
  -6   2   4       47.79       49.15     39.16 o 
  -4   2   4       82.99       66.03     21.78 o 
  -3   2   4      925.77      964.33     49.48 o 
  -1   2   4     7214.22     6918.01     92.48 o 
   0   2   4     7850.64     9325.55    136.24 o 
   4   2   4      128.81      160.37     32.07 o 
   5   2   4      380.71      387.44     61.61 o 
   6   2   4       51.29       94.65     66.46 o 
  -7   3   4        3.55       61.30     63.12 o 
  -6   3   4        0.59       -6.10     37.61 o 
  -5   3   4       49.05       65.54     34.07 o 
  -4   3   4      542.21      562.60     50.67 o 
  -3   3   4        6.44       19.05     18.82 o 
  -2   3   4      705.85      838.06     43.54 o 
   0   3   4     2621.93     3190.87     64.34 o 
   2   3   4      848.36      893.65     32.68 o 
   3   3   4       44.17       83.17     29.69 o 
   4   3   4      114.23      147.71     88.89 o 
   5   3   4        6.65       33.46     40.64 o 
   6   3   4        7.41      -62.89     81.71 o 
  -7   4   4       44.00      108.50     69.95 o 
  -6   4   4      140.62       76.20     55.40 o 
  -5   4   4      167.26      178.33     88.09 o 
  -4   4   4     1120.93     1049.86     75.20 o 
  -3   4   4      118.36      106.21     27.14 o 
  -2   4   4       60.75       44.21     12.60 o 
  -1   4   4      846.25      691.76     98.39 o 
   0   4   4        0.46        0.00     12.12 o 
   2   4   4       67.92       65.05     16.09 o 
   3   4   4      285.58      355.91     57.62 o 
   4   4   4      164.50      161.28    169.41 o 
   5   4   4      625.32      550.60     75.92 o 
   6   4   4       36.97      -10.89     57.77 o 
  -6   5   4        4.85       30.90     53.14 o 
  -5   5   4        3.44       89.95     67.22 o 
  -4   5   4        1.41      -10.54     24.20 o 
  -2   5   4        0.07       26.41     12.81 o 
   0   5   4     4243.08     4976.94     92.53 o 
   1   5   4     2136.76     2004.70     47.91 o 
   2   5   4       21.22       42.45     13.12 o 
   3   5   4       66.03       63.72     25.10 o 
   4   5   4       40.72       12.72     28.13 o 
   5   5   4       64.43       60.58     44.93 o 
   6   5   4       16.22       40.86     66.45 o 
  -6   6   4      138.70      231.54     79.66 o 
  -5   6   4        0.96      145.73     78.65 o 
  -4   6   4      557.92      499.08     92.37 o 
  -3   6   4      102.96      170.25     57.79 o 
   0   6   4       33.85       44.03     15.30 o 
   3   6   4      439.71      492.73     48.22 o 
   4   6   4        9.31       12.83     28.93 o 
   5   6   4      370.07      426.66     80.50 o 
   6   6   4      207.09      193.63     90.60 o 
  -6   7   4      103.84      209.23     83.57 o 
  -5   7   4        0.01      -14.96     37.36 o 
  -4   7   4     1899.58     1603.14    102.48 o 
  -3   7   4     1644.17     1541.38     64.07 o 
  -1   7   4      590.33      640.29     38.15 o 
   0   7   4       97.12       98.87     19.18 o 
   2   7   4     1450.24     1414.41     43.26 o 
   4   7   4      902.59      900.52     84.17 o 
   5   7   4       51.51       -3.35     48.25 o 
   6   7   4       90.57       44.36     75.04 o 
  -6   8   4      120.89      276.72     96.71 o 
  -5   8   4        2.03       39.75     46.88 o 
  -4   8   4       29.95      -14.43     32.11 o 
  -3   8   4       22.62       26.43     14.93 o 
  -1   8   4     1045.85      896.11     37.39 o 
   0   8   4     4517.61     5781.95    129.19 o 
   1   8   4      786.87      739.56     36.48 o 
   3   8   4       20.44       26.86     19.04 o 
   4   8   4       46.52       58.20     39.10 o 
   5   8   4      106.77      203.04     70.85 o 
   6   8   4        5.66       88.15     69.98 o 
  -6   9   4       92.98      126.58    116.79 o 
  -5   9   4      379.45      447.12     80.07 o 
  -3   9   4      854.76      945.80     52.40 o 
  -2   9   4     1402.42     1073.35    149.30 o 
   0   9   4     1099.18     1161.10     64.17 o 
   2   9   4      658.41      673.27     48.52 o 
   3   9   4      164.36      474.16    108.44 o 
   4   9   4      472.65      426.76     47.72 o 
   5   9   4       91.23      108.52     64.60 o 
   6   9   4       48.27        4.87     75.01 o 
  -6  10   4      228.25      392.91    113.53 o 
  -5  10   4        0.67      127.26     55.29 o 
  -4  10   4       95.29       84.96     31.66 o 
  -1  10   4       88.24       90.65     22.35 o 
   0  10   4       42.01       70.10     29.04 o 
   1  10   4        6.68       -2.77     22.26 o 
   2  10   4     1349.53     1351.67     65.22 o 
   3  10   4      936.04      879.85     54.78 o 
   4  10   4       38.43       36.18     28.58 o 
   5  10   4      204.21      347.13     53.65 o 
   6  10   4       50.83       17.65     80.56 o 
  -6  11   4       58.67      110.14     86.13 o 
  -5  11   4       35.09      141.71     38.94 o 
  -4  11   4        0.00        7.07     28.46 o 
  -3  11   4       43.24       32.55     22.34 o 
  -2  11   4       65.51       26.95     78.72 o 
  -1  11   4       10.16       10.65     21.11 o 
   0  11   4      181.12      226.76     39.36 o 
   1  11   4        1.51       -6.95     22.51 o 
   2  11   4      441.49      382.17     43.33 o 
   3  11   4      193.50      212.37     34.80 o 
   4  11   4       16.40       12.81     26.30 o 
   5  11   4       34.82       54.77     36.21 o 
   6  11   4        0.84      -69.23     69.23 o 
  -6  12   4        1.01       14.14     77.23 o 
  -5  12   4        8.06       87.13     41.47 o 
  -4  12   4      147.06      156.67     43.99 o 
  -3  12   4       49.59      115.73     34.16 o 
  -2  12   4      324.81      320.27     41.26 o 
  -1  12   4     1035.75     1022.17     67.65 o 
   0  12   4        0.50       16.58     27.61 o 
   1  12   4     1659.24     1497.52     77.19 o 
   2  12   4      627.71      718.29     58.11 o 
   3  12   4       15.50       30.27     21.99 o 
   4  12   4       24.89       36.77     30.91 o 
   5  12   4       21.17       69.72     47.17 o 
   6  12   4      108.89      139.46     99.81 o 
  -6  13   4       14.19      -16.77     91.12 o 
  -5  13   4      107.94       89.39     73.73 o 
  -4  13   4      115.38      141.96     42.88 o 
  -2  13   4      293.92      244.53     39.29 o 
  -1  13   4       27.04       18.81     27.53 o 
   0  13   4       36.12       72.00     33.28 o 
   1  13   4      121.13       73.60     34.01 o 
   2  13   4       90.90       97.27     31.94 o 
   4  13   4      317.03      310.24     58.50 o 
   5  13   4       13.85      126.05     64.92 o 
   6  13   4      142.36      228.74    114.19 o 
  -6  14   4      261.87      615.28    151.46 o 
  -5  14   4      379.77      460.01     78.27 o 
  -4  14   4        6.49        6.33     37.67 o 
  -3  14   4       27.91        8.61     29.91 o 
   0  14   4      581.48      651.24     66.41 o 
   1  14   4     1227.25     1152.14     79.11 o 
   2  14   4     2082.82     1895.53     96.63 o 
   3  14   4       25.30       81.61     46.47 o 
   4  14   4      357.81      450.60     68.43 o 
   5  14   4       19.11      139.13     60.92 o 
  -5  15   4      312.49      290.04     73.85 o 
  -4  15   4      166.13      167.99     53.16 o 
  -3  15   4      733.44      782.10     74.85 o 
  -2  15   4      326.87      378.89     71.98 o 
  -1  15   4     1081.30     1025.52    106.53 o 
   0  15   4      599.53      720.14     71.84 o 
   2  15   4      710.06      682.99     66.21 o 
   4  15   4      139.59      198.68     52.98 o 
   5  15   4        4.90       12.62     47.42 o 
  -5  16   4       40.34        8.91     53.60 o 
  -4  16   4        2.84      -37.07     37.07 o 
  -3  16   4       51.33       57.93     49.03 o 
  -2  16   4      122.98      155.31     56.44 o 
  -1  16   4       71.17       63.69     34.52 o 
   0  16   4      111.99      151.91     44.21 o 
   1  16   4      386.95      322.86     53.25 o 
   2  16   4       94.32      121.34     39.77 o 
   3  16   4       50.83       74.05     48.22 o 
   4  16   4       23.07        8.79     47.19 o 
   5  16   4        1.05       29.42     52.42 o 
  -5  17   4       18.34       48.48     59.85 o 
  -4  17   4        7.73       23.62     43.37 o 
  -3  17   4       86.59      117.01     58.63 o 
  -2  17   4      325.98      338.12     71.97 o 
  -1  17   4      126.77      123.08     41.76 o 
   0  17   4       92.42       91.80     42.57 o 
   1  17   4       35.61        1.77     34.36 o 
   2  17   4        0.01       36.65     31.30 o 
   3  17   4       13.42       -2.62     68.02 o 
   4  17   4       11.49       17.03     50.20 o 
   5  17   4      146.41      176.78     71.00 o 
  -5  18   4        7.67       -7.21     58.45 o 
  -4  18   4        5.90       70.74     55.26 o 
  -3  18   4      136.63      119.28     63.17 o 
  -2  18   4      179.81      180.77     63.87 o 
   0  18   4      369.45      498.31     67.79 o 
   1  18   4      871.65      667.86     69.29 o 
   2  18   4        0.08       34.64     42.05 o 
   3  18   4        8.60       -2.48     58.71 o 
   4  18   4      141.45      186.91     67.47 o 
   5  18   4       15.66       99.67     68.88 o 
  -5  19   4       33.64       57.27     68.35 o 
  -4  19   4      100.01       81.82     65.29 o 
  -3  19   4      309.19      308.93     83.73 o 
  -2  19   4       86.94      160.40     59.75 o 
  -1  19   4      408.25      307.41     75.95 o 
   0  19   4       22.42       46.41     41.62 o 
   1  19   4       22.22      -25.75     51.82 o 
   2  19   4       81.30       90.93     56.35 o 
   3  19   4       58.15      152.73    143.74 o 
   4  19   4        0.92      -42.35     47.27 o 
  -4  20   4        1.20      -25.75     75.78 o 
  -3  20   4        4.18       43.75     60.94 o 
  -2  20   4       41.22       77.59     55.68 o 
  -1  20   4      299.47      297.57     78.95 o 
   0  20   4       11.15        5.52     40.33 o 
   1  20   4        1.68      -44.10     44.10 o 
   2  20   4        2.21       71.01     55.59 o 
   3  20   4        1.74       12.48     68.69 o 
   4  20   4      217.79      165.52     74.03 o 
  -4  21   4        3.25      -45.61     80.59 o 
  -3  21   4      217.63      281.54     88.36 o 
  -2  21   4       21.27       67.97     63.49 o 
  -1  21   4       45.12        5.49     53.99 o 
   0  21   4      230.57      239.72     60.48 o 
   1  21   4       74.08      100.54     58.91 o 
   2  21   4       90.68       90.74     57.88 o 
   3  21   4      127.59      162.81     91.48 o 
   4  21   4        7.13       21.33     55.23 o 
  -4  22   4       29.95       -2.47     88.28 o 
  -3  22   4      100.88      114.08     94.18 o 
  -2  22   4      412.03      444.11     95.99 o 
  -1  22   4       11.74       44.43     59.99 o 
   0  22   4      140.57      119.67     58.42 o 
   1  22   4       16.49       45.82     54.26 o 
   2  22   4       10.04       67.16    106.52 o 
   3  22   4        7.68      -22.30     71.12 o 
  -3  23   4       19.36      -60.26     75.65 o 
  -2  23   4       63.35       91.51     68.20 o 
  -1  23   4      151.94       91.08     69.43 o 
   0  23   4       45.33       87.40     75.97 o 
   1  23   4      381.68      399.46     92.89 o 
   2  23   4        7.59      -55.69     66.81 o 
   3  23   4      238.15      252.75    101.69 o 
  -3  24   4        6.91      -17.46     83.17 o 
  -2  24   4       35.58      -38.04     78.45 o 
  -1  24   4       85.84       20.44     69.71 o 
   0  24   4      473.98      620.79    136.06 o 
   1  24   4        1.52       -7.13     57.70 o 
   2  24   4        0.34      -30.29     74.82 o 
   3  24   4      178.72      154.75     98.02 o 
  -2  25   4       23.79       56.17     91.49 o 
  -1  25   4       15.22      -10.94     73.76 o 
   0  25   4        2.88       49.71     79.85 o 
   1  25   4       32.90       21.18     78.80 o 
   2  25   4        3.75       -9.89     83.05 o 
  -1  26   4       64.30      -32.98     77.84 o 
   0  26   4        0.33       22.91     81.13 o 
   1  26   4       38.08       75.59     90.04 o 
  -7   1   5        7.61       38.02     82.23 o 
  -6   1   5      102.32      137.39     49.29 o 
  -5   1   5      248.20      279.42     94.03 o 
  -4   1   5        0.41       -7.67     18.32 o 
  -3   1   5      102.19       80.87     16.82 o 
  -2   1   5      327.22      366.24     30.06 o 
   0   1   5       27.58       37.83     13.16 o 
   2   1   5      219.67      235.45     21.19 o 
   3   1   5      134.50      114.58     20.09 o 
   4   1   5       76.07       98.43     22.94 o 
   5   1   5      617.90      601.91     59.64 o 
   6   1   5        0.36      -52.93     52.93 o 
  -7   2   5       56.47       59.26     91.76 o 
  -6   2   5       10.03        9.86     39.81 o 
  -5   2   5      241.50      209.36     50.60 o 
  -4   2   5      536.06      534.63     76.73 o 
  -2   2   5      729.12      709.80     84.36 o 
   0   2   5     2097.86     2456.30     52.87 o 
   2   2   5      296.57      293.40     23.54 o 
   4   2   5     1087.13      969.84     53.68 o 
   5   2   5       87.98      153.09     41.48 o 
   6   2   5      350.78      395.83     74.62 o 
  -6   3   5        1.30       10.83     42.01 o 
  -5   3   5        0.06        9.59     52.50 o 
  -2   3   5      390.18      402.01     23.50 o 
  -1   3   5     2958.17     2495.88     48.33 o 
   0   3   5      665.63      823.08     26.96 o 
   2   3   5      443.82      405.47     26.60 o 
   4   3   5      433.67      404.07     39.17 o 
   5   3   5      290.20      275.78     61.62 o 
   6   3   5       25.89       10.32     66.31 o 
  -6   4   5        0.86       25.96     52.92 o 
  -5   4   5       73.99      180.67     54.24 o 
  -4   4   5       61.83       63.99     42.61 o 
  -2   4   5     1025.11      701.17    118.93 o 
   0   4   5      156.49      190.93     20.66 o 
   1   4   5     2699.64     2505.52     47.16 o 
   4   4   5      311.31      293.00     46.12 o 
   5   4   5      467.50      370.21     76.47 o 
   6   4   5       98.65      161.41     84.38 o 
  -6   5   5        4.96        2.18     51.87 o 
  -5   5   5      194.11      246.01     64.62 o 
  -4   5   5        3.49        2.35     24.12 o 
   0   5   5     2697.54     3066.56     69.34 o 
   2   5   5      527.18      531.42     31.08 o 
   3   5   5      592.03      665.46     43.92 o 
   4   5   5      242.79      217.77     36.02 o 
   5   5   5      142.78      172.03     66.94 o 
   6   5   5        7.84      -13.06     89.41 o 
  -6   6   5       40.17       30.37     64.13 o 
  -4   6   5      235.39      255.32     51.51 o 
  -3   6   5        2.26       36.92     17.68 o 
   0   6   5     1234.56     1237.17     43.50 o 
   1   6   5      243.11      224.91     20.86 o 
   2   6   5     1871.36     1838.27     56.70 o 
   3   6   5       45.56       44.95     19.97 o 
   4   6   5       29.50       33.36     24.05 o 
   5   6   5      307.25      273.80     77.12 o 
   6   6   5       18.78      -16.22     65.48 o 
  -6   7   5      216.90      232.07     87.18 o 
  -5   7   5      270.16      267.24     70.12 o 
  -4   7   5       22.63       48.86     26.70 o 
  -1   7   5      748.58      853.65     34.48 o 
   0   7   5     2285.32     2837.59     80.78 o 
   2   7   5      385.28      385.09     30.54 o 
   3   7   5      561.77      647.71     41.76 o 
   4   7   5       76.54       78.09     27.54 o 
   5   7   5      175.51      167.50     45.35 o 
   6   7   5       11.08      -24.28     64.10 o 
  -6   8   5      340.30      363.03    104.54 o 
  -5   8   5       86.50      181.59     64.38 o 
  -4   8   5      110.54      139.21     28.37 o 
  -3   8   5       19.45       20.38     19.08 o 
  -1   8   5      566.09      520.64     32.59 o 
   0   8   5      138.64      135.29     31.90 o 
   1   8   5      246.97      323.85     89.41 o 
   2   8   5     1449.61     1402.10     53.64 o 
   3   8   5      151.85      237.95     53.08 o 
   4   8   5      176.81      189.42     37.20 o 
   5   8   5       65.82      102.10     41.55 o 
   6   8   5       85.92       61.35     80.12 o 
  -6   9   5        4.68       -4.12     66.89 o 
  -5   9   5        4.82       69.41     54.27 o 
  -4   9   5      969.14      897.04    108.54 o 
  -2   9   5      207.15      204.18     30.84 o 
  -1   9   5     2336.93     2229.62     71.31 o 
   0   9   5     2895.71     3613.90    121.47 o 
   2   9   5      278.58      297.19     34.16 o 
   4   9   5      360.33      321.07     47.57 o 
   5   9   5      147.28      164.45     46.90 o 
   6   9   5      420.49      333.86    115.86 o 
  -6  10   5        5.07      -19.51     64.35 o 
  -5  10   5      241.36      306.38     53.17 o 
  -4  10   5      882.28      835.96     73.38 o 
  -3  10   5       67.07      119.67     24.79 o 
  -2  10   5      498.88      503.52     43.32 o 
   0  10   5     1122.22     1399.65     74.61 o 
   2  10   5      116.88      114.35     30.91 o 
   3  10   5       64.96       80.75     27.04 o 
   4  10   5       80.72       87.27     46.35 o 
   5  10   5      132.26      195.57     49.89 o 
   6  10   5      121.57       79.87    116.58 o 
  -6  11   5       72.07      163.58     91.80 o 
  -5  11   5       83.51      111.55     42.50 o 
  -4  11   5      160.64      216.30     46.57 o 
  -2  11   5        8.85       20.12     22.82 o 
   0  11   5      878.49     1017.69     69.51 o 
   2  11   5        0.14       11.68     25.40 o 
   3  11   5     1113.86     1112.18     53.79 o 
   4  11   5       29.58        8.89     38.23 o 
   5  11   5      185.46      274.03     58.60 o 
   6  11   5       35.20       42.98     80.96 o 
  -6  12   5       33.04       38.61     79.04 o 
  -5  12   5       10.62       89.13     45.55 o 
  -4  12   5      207.52      256.32     52.14 o 
  -3  12   5       75.67       60.48     30.47 o 
  -2  12   5     1126.59     1095.29     64.24 o 
   0  12   5      666.51      922.27     74.54 o 
   1  12   5     1536.07     1503.19     82.22 o 
   3  12   5       21.66       89.65     25.40 o 
   4  12   5       77.76      109.14     41.47 o 
   5  12   5      209.99      307.89     61.22 o 
   6  12   5       45.83        2.33     84.16 o 
  -6  13   5      198.93      347.47     88.01 o 
  -5  13   5       45.75       96.62     47.49 o 
  -4  13   5      211.73      229.71     51.37 o 
  -2  13   5        3.20       16.55     28.93 o 
  -1  13   5       48.37       23.94     26.47 o 
   0  13   5      315.26      391.63     54.24 o 
   1  13   5      180.19      178.08     40.90 o 
   2  13   5        1.22       20.15     31.79 o 
   3  13   5      956.53      939.03     78.04 o 
   4  13   5       25.46       44.27     37.74 o 
   5  13   5       34.19       17.74     47.31 o 
  -6  14   5        0.12       64.50     96.26 o 
  -5  14   5       62.76      137.99     58.10 o 
  -4  14   5       35.88       38.47     38.38 o 
  -3  14   5      207.13      202.56     44.13 o 
  -2  14   5      383.56      436.77     72.43 o 
  -1  14   5      667.36      669.14     65.31 o 
   0  14   5       23.28       25.14     32.60 o 
   2  14   5       50.86       56.52     35.23 o 
   3  14   5        5.09       50.28     34.83 o 
   4  14   5        2.28       15.49     47.05 o 
   5  14   5       70.52       54.54     56.36 o 
  -5  15   5        8.46       17.82     48.84 o 
  -4  15   5      122.44       69.51     45.39 o 
  -3  15   5      393.53      397.61     58.07 o 
  -2  15   5      515.33      494.90     67.91 o 
  -1  15   5      515.83      492.61     60.07 o 
   0  15   5      475.46      545.40     65.55 o 
   1  15   5      149.59      108.23     94.97 o 
   2  15   5       24.42       40.78     39.34 o 
   3  15   5        4.37       85.41     72.65 o 
   4  15   5       53.54      127.97     54.68 o 
   5  15   5       57.97       54.78     54.04 o 
  -5  16   5        0.51       86.78     65.58 o 
  -4  16   5      475.07      492.77     76.62 o 
  -3  16   5        1.09      -18.03     40.03 o 
  -2  16   5      609.35      506.43     70.85 o 
  -1  16   5      403.49      350.75     55.45 o 
   0  16   5     1236.79     1501.43     97.90 o 
   1  16   5     1234.14     1058.37    106.07 o 
   2  16   5      199.94      136.43     62.67 o 
   3  16   5       73.90       73.23     64.40 o 
   4  16   5        2.29       73.15    137.32 o 
   5  16   5        3.01      -19.71     50.28 o 
  -5  17   5       92.54      136.51     68.86 o 
  -4  17   5      153.50      131.91     54.96 o 
  -3  17   5        0.57        8.17     47.86 o 
  -2  17   5        6.30       13.26     43.61 o 
  -1  17   5      100.38       94.18     41.24 o 
   0  17   5      172.28      136.92     45.46 o 
   1  17   5      245.93      155.62     46.17 o 
   2  17   5      416.28      300.28     69.18 o 
   3  17   5      348.38      334.52     92.65 o 
   4  17   5       70.52       58.85     57.17 o 
   5  17   5      287.31      307.91     84.48 o 
  -5  18   5        0.47       35.72     64.43 o 
  -4  18   5       19.58       47.77     49.11 o 
  -3  18   5        0.63       30.83     53.71 o 
  -2  18   5      344.41      344.40     75.64 o 
  -1  18   5        0.03      -12.96     31.86 o 
   0  18   5      213.15      290.48     58.51 o 
   1  18   5      125.65      135.87     56.91 o 
   2  18   5       47.73       73.81     64.00 o 
   3  18   5        0.07        1.03     61.35 o 
   4  18   5        4.93        0.35     53.70 o 
  -4  19   5      366.50      352.94     89.37 o 
  -3  19   5      411.21      416.70     88.34 o 
  -2  19   5        7.73      -12.12     50.80 o 
  -1  19   5       44.03       44.59     53.52 o 
   0  19   5       35.58       56.92     42.92 o 
   1  19   5       38.59      -42.21     56.70 o 
   2  19   5        3.65       55.49     48.85 o 
   3  19   5        6.74       56.87     66.35 o 
   4  19   5       11.81       58.38     62.47 o 
  -4  20   5      137.53       91.86     88.84 o 
  -3  20   5       17.22      -10.62     58.68 o 
  -2  20   5      326.72      256.90     78.53 o 
  -1  20   5       14.55       -0.31     56.34 o 
   0  20   5       97.15      129.77     50.26 o 
   1  20   5      325.71      338.35     77.15 o 
   2  20   5      342.25      310.11     79.89 o 
   3  20   5        2.55       48.42     71.66 o 
   4  20   5      263.36      200.30     80.13 o 
  -4  21   5        6.32        3.72     83.48 o 
  -3  21   5      281.44      235.65    104.63 o 
  -2  21   5      122.13      185.64     74.33 o 
  -1  21   5      712.21      641.49    105.53 o 
   0  21   5       25.86       19.11     45.35 o 
   1  21   5        0.12       71.02     94.12 o 
   2  21   5       19.78       25.81     58.26 o 
   3  21   5       67.42       48.96     80.28 o 
   4  21   5       27.90      -14.48     56.98 o 
  -4  22   5       34.11        5.90     89.19 o 
  -3  22   5        0.95       -9.70     74.52 o 
  -2  22   5      276.38      298.11     85.26 o 
  -1  22   5       18.19      -14.19     53.44 o 
   0  22   5        1.92      -57.30     58.28 o 
   1  22   5        2.78      -25.48     46.15 o 
   2  22   5       93.12      104.58     64.74 o 
   3  22   5       40.96      -37.05     67.83 o 
  -3  23   5        0.04       64.31     91.25 o 
  -2  23   5        6.50       36.35     66.70 o 
  -1  23   5        2.81      -53.96     53.96 o 
   0  23   5       32.03       55.84     76.54 o 
   1  23   5       23.37       -5.33     54.20 o 
   2  23   5      212.74      197.31     96.71 o 
   3  23   5       34.56       54.85     82.68 o 
  -3  24   5        3.00       68.96     91.45 o 
  -2  24   5       18.16      -23.98     85.95 o 
  -1  24   5        5.73       41.43     77.92 o 
   0  24   5       19.71      -22.38     69.38 o 
   1  24   5       28.47       34.85     58.56 o 
   2  24   5       39.04       74.14     83.75 o 
  -2  25   5        0.64      -51.60     83.31 o 
  -1  25   5       64.93       91.91     85.73 o 
   0  25   5      141.52      254.66    108.72 o 
   1  25   5      173.88       93.64     89.96 o 
   2  25   5       71.40       36.64     93.05 o 
  -1  26   5       13.87       68.06     88.81 o 
   0  26   5        1.47       85.66     90.07 o 
   1  26   5        3.13       52.96     85.03 o 
  -6   0   6      339.36      335.94     87.06 o 
  -5   0   6       10.41      302.03    132.19 o 
  -4   0   6      196.21      180.10     37.12 o 
  -3   0   6       53.58       44.55     25.21 o 
   0   0   6     2142.03     2447.33     68.66 o 
   2   0   6     3218.22     2884.76     95.20 o 
   3   0   6       16.87       12.83     24.93 o 
   4   0   6      399.47      418.67     56.48 o 
   5   0   6       30.88      -21.71     63.94 o 
  -6   1   6        0.05        6.65     31.25 o 
  -5   1   6       43.76      141.98     36.44 o 
  -4   1   6     1548.06     1461.45     56.48 o 
  -3   1   6      121.30      155.86     23.13 o 
  -2   1   6     1396.77     1196.76     92.94 o 
  -1   1   6      895.12      867.02     27.01 o 
   0   1   6      837.32     1028.64     35.06 o 
   1   1   6      735.91      703.66     27.09 o 
   2   1   6      698.11      728.96     35.78 o 
   3   1   6       17.43        7.09     18.55 o 
   5   1   6      220.22      185.62     52.35 o 
   6   1   6      100.00       32.51     60.69 o 
  -6   2   6       82.57       62.18     35.50 o 
  -5   2   6       53.50      160.32     37.28 o 
  -4   2   6      139.02      150.78     24.89 o 
  -2   2   6     1677.00     1565.46     40.82 o 
  -1   2   6      346.41      285.24     18.72 o 
   0   2   6      860.20      900.59     35.77 o 
   3   2   6      465.51      511.35     35.95 o 
   4   2   6      120.55      136.85     32.39 o 
   5   2   6        2.23      -31.96     31.96 o 
   6   2   6        7.20      -50.44     50.44 o 
  -6   3   6       25.93       14.54     34.31 o 
  -5   3   6      115.34      118.97     35.62 o 
  -4   3   6      440.90      426.43     35.72 o 
  -3   3   6      146.69      154.79     24.07 o 
  -2   3   6        5.48        8.06     12.06 o 
   0   3   6      352.35      437.53     27.29 o 
   1   3   6     1479.37     1391.89     46.83 o 
   2   3   6       67.57       70.14     13.16 o 
   3   3   6       31.74       31.12     19.11 o 
   4   3   6       43.57       73.09     75.82 o 
   5   3   6      159.97       75.55     57.47 o 
   6   3   6        2.21      -49.63     49.63 o 
  -6   4   6        0.04      -33.78     48.42 o 
  -4   4   6      797.56      791.36     45.85 o 
  -3   4   6      483.74      499.43     43.16 o 
  -2   4   6       69.42       45.29     14.48 o 
   0   4   6     4953.47     5891.22     96.37 o 
   2   4   6      120.82      110.35     15.95 o 
   3   4   6      155.52      183.31     26.52 o 
   4   4   6     1384.16     1252.16     75.32 o 
   5   4   6       12.16       28.06     40.53 o 
   6   4   6       35.08      -21.37     47.75 o 
  -6   5   6       40.25       87.45     67.74 o 
  -4   5   6     1196.22     1133.83     55.47 o 
   0   5   6      535.05      627.57     42.09 o 
   1   5   6     1467.17     1376.91     41.63 o 
   2   5   6      216.54      243.92     24.78 o 
   3   5   6      986.86     1002.65     50.85 o 
   5   5   6      622.13      653.86     73.57 o 
   6   5   6       83.83       -7.15     51.97 o 
  -6   6   6       73.30      160.52     76.78 o 
  -5   6   6       12.53      129.02     40.02 o 
  -4   6   6       13.77       -2.17     24.19 o 
  -3   6   6       62.48       57.95     22.75 o 
   0   6   6      424.42      420.08     40.15 o 
   3   6   6       31.74       40.86     21.06 o 
   4   6   6      148.27      138.37     35.34 o 
   5   6   6        2.99      -19.99     37.50 o 
   6   6   6        2.44      -31.97     46.97 o 
  -6   7   6        2.35       -5.56     95.40 o 
  -5   7   6       30.99       60.09     35.61 o 
  -4   7   6      949.05      951.16    125.22 o 
  -3   7   6      734.72      778.08     45.03 o 
  -1   7   6      654.53      609.59     33.31 o 
   0   7   6     4874.94     6109.52    168.22 o 
   2   7   6     1192.87     1132.70     50.61 o 
   4   7   6       80.45       65.29     52.50 o 
   5   7   6       19.16       91.72     45.34 o 
   6   7   6      319.53      367.91     72.52 o 
  -6   8   6       18.49       50.81     69.57 o 
  -5   8   6      184.86      242.83     52.04 o 
  -4   8   6      717.19      644.51     71.64 o 
  -2   8   6      749.54      667.92     57.60 o 
  -1   8   6        0.01        8.01     16.56 o 
   0   8   6      100.17      149.28     33.45 o 
   1   8   6      264.23      299.49     32.20 o 
   2   8   6        3.42       49.27     54.71 o 
   3   8   6      565.19      724.69     60.50 o 
   4   8   6      805.53      791.73     66.57 o 
   5   8   6      235.96      315.05     58.53 o 
   6   8   6       19.80      -15.73     46.89 o 
  -6   9   6       97.88       80.40     79.61 o 
  -5   9   6       11.62       59.98     38.07 o 
  -4   9   6      152.93      130.29     38.88 o 
  -3   9   6       41.82       35.62     25.00 o 
  -1   9   6       25.70        8.56     36.61 o 
   0   9   6      416.36      427.53     49.66 o 
   1   9   6      237.84      173.89     33.09 o 
   2   9   6     1640.70     1445.45     79.67 o 
   3   9   6       46.92       34.02     22.96 o 
   4   9   6        2.70       21.53     29.04 o 
   5   9   6       14.67       77.89     44.28 o 
   6   9   6       79.59       50.21     54.29 o 
  -6  10   6        3.29       67.24     53.45 o 
  -5  10   6      109.63      198.65     52.94 o 
  -3  10   6      121.20      116.19     40.78 o 
  -2  10   6      624.46      567.67     48.16 o 
  -1  10   6      134.54      101.87     23.55 o 
   0  10   6       80.31      121.07     34.30 o 
   1  10   6      742.95      542.02    118.50 o 
   3  10   6      349.03      384.20     45.06 o 
   4  10   6      855.38      820.79     70.80 o 
   5  10   6      169.14      261.61     57.62 o 
   6  10   6        9.57       25.42     52.67 o 
  -6  11   6       23.84       76.24     55.80 o 
  -5  11   6        3.32      116.16     84.28 o 
  -4  11   6       22.77       21.08     30.89 o 
  -3  11   6       11.99      193.33     70.18 o 
  -2  11   6      183.39      208.14     34.07 o 
  -1  11   6       27.67        9.34     24.78 o 
   0  11   6        0.53       15.30     26.54 o 
   1  11   6      109.29       95.65     34.39 o 
   2  11   6       56.63      118.23     44.58 o 
   3  11   6      537.85      546.85     46.97 o 
   4  11   6       22.10       32.26     34.25 o 
   5  11   6      461.94      503.11     98.48 o 
   6  11   6        3.57      -24.82     49.38 o 
  -6  12   6       42.57       29.87     58.44 o 
  -5  12   6        0.52       -3.06     41.49 o 
  -4  12   6        7.70       41.66     35.05 o 
  -3  12   6      750.92      651.07     62.03 o 
  -2  12   6       44.69       17.86     26.61 o 
  -1  12   6        1.54        0.46     24.30 o 
   0  12   6       72.82       71.96     34.17 o 
   1  12   6      135.19      100.94     36.57 o 
   2  12   6       17.26       48.24     35.30 o 
   4  12   6       15.93       59.61     37.42 o 
   5  12   6      137.06      193.75     60.76 o 
  -6  13   6        0.01        1.47     55.10 o 
  -5  13   6        8.94       80.71     74.67 o 
  -4  13   6       72.96       76.42     39.70 o 
  -3  13   6       96.26      166.88     39.81 o 
  -2  13   6      139.81      152.13     52.79 o 
  -1  13   6     1645.82     1551.64    222.03 o 
   0  13   6     1353.90     1627.29     90.16 o 
   2  13   6      826.91      893.81     84.67 o 
   3  13   6      141.39      122.87     40.54 o 
   4  13   6       18.40       13.30     40.26 o 
   5  13   6       25.57       78.49     53.04 o 
  -5  14   6      314.98      430.80     78.16 o 
  -4  14   6       13.71       35.07     39.50 o 
  -3  14   6      339.61      349.53     53.70 o 
  -2  14   6       19.49       18.34     34.80 o 
  -1  14   6      634.29      605.60     64.97 o 
   0  14   6      664.11      779.49     76.31 o 
   1  14   6      821.63      626.46     67.47 o 
   2  14   6      296.49      229.58     54.07 o 
   3  14   6        0.44      -15.83    100.96 o 
   4  14   6      519.45      689.35     92.54 o 
   5  14   6      291.56      300.00     76.36 o 
  -5  15   6       45.73      136.86     66.24 o 
  -4  15   6       34.19       28.88     40.75 o 
  -3  15   6      283.47      274.33     62.05 o 
  -2  15   6       86.66       90.17     41.56 o 
  -1  15   6      572.63      513.56     62.30 o 
   0  15   6     1074.91     1299.98     94.32 o 
   1  15   6      346.96      322.35     55.21 o 
   2  15   6      297.24      314.00     61.24 o 
   3  15   6      113.82      105.14     45.56 o 
   4  15   6       85.05      112.41     58.10 o 
   5  15   6       25.90      186.59     68.68 o 
  -5  16   6      115.46      145.53     75.14 o 
  -4  16   6        7.70       -2.83     41.18 o 
  -3  16   6      103.94       23.52     46.21 o 
  -2  16   6        0.03       -6.08     35.19 o 
  -1  16   6      154.06      140.38     43.48 o 
   0  16   6      170.83      237.05     53.46 o 
   1  16   6      329.88      356.48     56.71 o 
   2  16   6      495.95      393.05     73.34 o 
   3  16   6        8.02       22.79     37.55 o 
   4  16   6      201.35      161.28     61.24 o 
   5  16   6      122.69       91.73     66.95 o 
  -5  17   6       33.63       27.16     59.67 o 
  -4  17   6      385.76      415.60     79.63 o 
  -3  17   6        0.12       79.80     53.96 o 
  -2  17   6       11.04       40.48     42.25 o 
  -1  17   6       59.60       38.69     70.16 o 
   0  17   6        9.14        1.39     36.21 o 
   1  17   6      714.99      654.14     72.25 o 
   2  17   6       33.31       86.23     52.74 o 
   3  17   6       10.77      -12.33     57.33 o 
   4  17   6       15.78       60.16     76.05 o 
   5  17   6        0.97       -7.31     75.60 o 
  -5  18   6      225.76      267.91     88.30 o 
  -4  18   6       37.46       63.74     53.43 o 
  -3  18   6      454.06      331.51     81.50 o 
  -2  18   6      231.39      231.72     58.67 o 
  -1  18   6      638.75      583.19     72.40 o 
   0  18   6      556.42      672.76     77.94 o 
   2  18   6       57.76       57.22     52.86 o 
   3  18   6       32.13       23.20     69.56 o 
   4  18   6       14.92       13.37     55.13 o 
  -4  19   6       58.19       43.92     59.96 o 
  -3  19   6       36.62      -16.29     51.79 o 
  -2  19   6      427.90      405.05     73.15 o 
  -1  19   6      132.29       94.90     62.24 o 
   0  19   6      339.55      408.80     66.24 o 
   1  19   6      211.83      150.32     59.53 o 
   2  19   6      137.95       87.09     56.70 o 
   3  19   6       36.42      -17.36     62.50 o 
   4  19   6      123.03       71.76     66.23 o 
  -4  20   6       51.86       67.29     69.38 o 
  -3  20   6      245.28      179.74     96.87 o 
  -2  20   6        7.65       -2.35     47.03 o 
  -1  20   6      149.02      119.66     64.82 o 
   0  20   6       12.69       27.96     42.83 o 
   1  20   6       29.45      -40.60     40.60 o 
   2  20   6       20.59      -11.93     49.62 o 
   3  20   6        3.60      -64.69     75.51 o 
   4  20   6       53.36       54.37     63.07 o 
  -4  21   6        7.51       -0.88     85.78 o 
  -3  21   6        0.01       46.28     98.39 o 
  -2  21   6       13.79       13.20     54.21 o 
  -1  21   6       73.23       69.51     63.15 o 
   0  21   6        0.38       -1.19     45.00 o 
   1  21   6       43.18       14.28     48.21 o 
   2  21   6       46.85      -15.85     67.71 o 
   3  21   6       56.25      -27.04     63.09 o 
  -3  22   6        0.91       21.39     86.50 o 
  -2  22   6       19.29       12.60     61.95 o 
  -1  22   6       56.40       45.28     65.64 o 
   0  22   6       97.43      132.60     84.24 o 
   1  22   6      315.03      217.14     81.33 o 
   2  22   6       57.12       68.33     78.70 o 
   3  22   6      141.57      158.29     99.02 o 
  -3  23   6        1.03       16.30     84.97 o 
  -2  23   6       73.85       75.16     88.45 o 
  -1  23   6       23.66       -3.44     63.64 o 
   0  23   6       24.29       79.36     83.64 o 
   1  23   6        1.29      -24.11     52.33 o 
   2  23   6       71.44       54.26     79.82 o 
   3  23   6       16.05       46.89     89.54 o 
  -2  24   6       52.82       46.13     96.28 o 
  -1  24   6        2.21      -30.90     72.28 o 
   0  24   6       68.71      267.13    130.05 o 
   1  24   6       97.89       47.14     64.23 o 
   2  24   6        2.15      -12.33     75.06 o 
  -2  25   6       30.76      -83.05     83.05 o 
  -1  25   6        9.33       -0.56     76.62 o 
   0  25   6        1.98      -33.86     75.84 o 
   1  25   6       54.43       41.70     82.13 o 
  -1  26   6       20.67      -26.52    111.23 o 
   0  26   6        2.86       86.01     90.62 o 
  -6   1   7        1.26       29.47     35.58 o 
  -4   1   7       43.50       37.05     21.54 o 
  -3   1   7        8.68       -3.73     16.00 o 
   0   1   7     5234.82     6282.67    136.16 o 
   3   1   7       52.56       62.46     23.80 o 
   4   1   7       69.25       96.30     43.01 o 
   6   1   7        1.54      -56.75     56.75 o 
  -6   2   7        1.35       23.59     36.31 o 
  -5   2   7      396.81      387.60     57.28 o 
  -4   2   7       10.17      -12.25     18.58 o 
  -2   2   7      166.78      129.35     23.27 o 
  -1   2   7      553.56      469.54     28.18 o 
   0   2   7      680.75      913.63     49.66 o 
   2   2   7       60.60       55.28     13.69 o 
   4   2   7      255.06      272.51     58.66 o 
   5   2   7      522.39      412.59     75.96 o 
   6   2   7      147.65       37.77     63.42 o 
  -6   3   7       98.02      177.06     48.64 o 
  -5   3   7        0.09       93.07     37.07 o 
  -4   3   7       12.56       47.91     79.57 o 
  -3   3   7       13.30       10.38     18.03 o 
   0   3   7     5202.37     6173.96    166.15 o 
   2   3   7     1322.84     1334.76     95.52 o 
   3   3   7        7.28       17.85     20.13 o 
   4   3   7      640.33      715.48     68.61 o 
   5   3   7        1.93       38.72     85.36 o 
   6   3   7       47.02      -30.06     63.22 o 
  -6   4   7       42.95       79.45     45.81 o 
  -5   4   7       24.54      175.77     45.44 o 
  -4   4   7       57.21       48.30     24.94 o 
  -3   4   7     1474.84     1183.57    128.56 o 
  -1   4   7      344.95      384.15     29.29 o 
   0   4   7      711.89     1023.48     58.24 o 
   2   4   7      329.19      392.57     29.36 o 
   4   4   7      168.87      175.49     40.49 o 
   5   4   7       93.34       13.53     70.99 o 
   6   4   7       77.57       18.38     66.68 o 
  -6   5   7        1.94       14.80     43.10 o 
  -5   5   7      191.17      144.26     52.25 o 
  -4   5   7      860.32      827.02     71.59 o 
  -3   5   7        2.56       74.98     22.60 o 
  -2   5   7       87.18       92.49     20.56 o 
  -1   5   7      151.65       89.13     20.77 o 
   0   5   7      214.99      269.03     28.26 o 
   1   5   7       98.12       78.54     23.37 o 
   2   5   7        1.53       16.04     19.50 o 
   3   5   7        1.55       24.43     20.72 o 
   4   5   7      521.11      475.80     55.86 o 
   5   5   7      231.61      253.16     60.12 o 
   6   5   7       61.00       24.73     56.14 o 
  -6   6   7        8.45       20.44     43.67 o 
  -5   6   7      179.25      229.85     56.73 o 
  -4   6   7       98.20      133.13     41.97 o 
  -2   6   7        7.98       48.36     23.50 o 
   0   6   7        0.19       -8.63     15.12 o 
   1   6   7      995.78      856.51     40.27 o 
   2   6   7       47.81       42.00     16.75 o 
   3   6   7     1421.64     1275.88     86.17 o 
   4   6   7       28.45       18.11     29.77 o 
   5   6   7      141.58      142.99     51.27 o 
   6   6   7        0.61      -46.34     48.93 o 
  -6   7   7       12.10       44.18     48.25 o 
  -5   7   7       19.46      123.36     44.24 o 
  -4   7   7       19.54       25.67     74.87 o 
  -3   7   7       36.35       99.60     47.04 o 
  -1   7   7       26.86       -4.79     16.70 o 
   0   7   7      328.00      366.17     45.67 o 
   1   7   7       95.35       82.17     20.77 o 
   2   7   7     1290.88     1380.08     61.25 o 
   3   7   7      303.62      341.66     39.99 o 
   4   7   7      329.50      308.53     49.04 o 
   5   7   7      236.37      114.11     49.67 o 
   6   7   7       28.06      -30.22     49.42 o 
  -6   8   7        1.14       34.20     49.08 o 
  -5   8   7      114.57      141.20     47.70 o 
  -4   8   7        0.07       18.82     72.73 o 
  -2   8   7        9.03        6.63     20.97 o 
  -1   8   7      941.36      858.66     64.54 o 
   0   8   7     1942.44     2324.14     97.16 o 
   2   8   7       23.04       50.98     23.03 o 
   4   8   7      159.37      203.37     43.27 o 
   5   8   7      112.65       67.09     47.33 o 
   6   8   7       90.96      114.37     59.85 o 
  -6   9   7      144.43      228.71     67.91 o 
  -5   9   7      183.21      293.05     60.00 o 
  -4   9   7      304.80      278.93    142.03 o 
  -3   9   7       30.11       -1.51     20.09 o 
  -1   9   7      577.79      595.21     38.50 o 
   0   9   7     2475.03     2923.06    112.87 o 
   2   9   7     1084.15     1010.75     54.90 o 
   3   9   7       96.14       79.56     31.57 o 
   4   9   7      705.49      664.61     57.07 o 
   5   9   7      294.22      329.89     66.03 o 
   6   9   7       14.51      -35.70     80.64 o 
  -6  10   7       32.63       36.96     53.79 o 
  -5  10   7        4.54       85.22     53.41 o 
  -4  10   7        0.71       38.67     36.90 o 
  -3  10   7        9.63       18.18     20.45 o 
  -2  10   7        9.63      140.32     86.42 o 
   0  10   7      677.22      782.02     68.74 o 
   2  10   7      322.36      333.42     38.37 o 
   3  10   7      145.01      188.85     43.56 o 
   4  10   7      109.58      132.37     43.70 o 
   5  10   7      143.01       69.20     39.10 o 
   6  10   7       17.13       -8.56     63.74 o 
  -6  11   7      130.29      142.10     65.03 o 
  -5  11   7      176.36      300.35     64.03 o 
  -4  11   7     1532.27     1542.33    137.09 o 
  -1  11   7      129.43      110.24     24.46 o 
   0  11   7      311.68      348.82     50.21 o 
   1  11   7      317.65      225.38     45.67 o 
   3  11   7      885.88      723.16     74.99 o 
   5  11   7       42.26       62.73     46.80 o 
  -6  12   7       16.95       38.73     59.74 o 
  -5  12   7      102.27      207.62     59.76 o 
  -4  12   7        0.72       19.17     33.73 o 
  -2  12   7      150.43      125.35     33.81 o 
   0  12   7      541.07      664.72     67.18 o 
   1  12   7     1073.05      949.84     77.99 o 
   2  12   7        0.09       -0.33     28.42 o 
   3  12   7     1406.85     1176.45    203.21 o 
   4  12   7      134.93      123.65     47.64 o 
   5  12   7        0.72      -36.24     42.36 o 
  -5  13   7        4.16      122.26     52.29 o 
  -4  13   7       66.71       97.70     41.87 o 
  -3  13   7      153.48      128.71     38.79 o 
  -2  13   7      319.05      332.65     47.95 o 
  -1  13   7      957.62      942.80     75.11 o 
   0  13   7        2.83        9.53     30.21 o 
   2  13   7       57.58       53.85     36.48 o 
   3  13   7      242.45      232.87     49.88 o 
   4  13   7      207.98      184.68     55.11 o 
   5  13   7        0.10       -7.96     47.75 o 
  -5  14   7        0.00       95.61     65.95 o 
  -4  14   7        2.77       17.83     37.61 o 
  -3  14   7       56.99       53.36     42.80 o 
  -2  14   7       14.50       38.12     30.05 o 
  -1  14   7      115.30       98.12     36.41 o 
   0  14   7       39.56       48.02     33.63 o 
   1  14   7       31.40       -2.94     34.27 o 
   2  14   7       67.61       33.69     37.03 o 
   3  14   7       11.00       10.71     34.95 o 
   4  14   7       53.62       23.53     47.40 o 
   5  14   7        8.79        2.03     51.43 o 
  -5  15   7        1.99       11.34     54.60 o 
  -4  15   7      229.62      161.71     51.02 o 
  -3  15   7      248.58      260.67     61.08 o 
  -2  15   7      483.88      369.78     60.67 o 
  -1  15   7       34.89       10.17     30.95 o 
   0  15   7      167.61      171.39     47.38 o 
   1  15   7      322.87      403.95     60.47 o 
   2  15   7       45.07       -1.71     88.55 o 
   3  15   7        8.65       -4.74     65.93 o 
   4  15   7       11.04      -14.77     45.93 o 
   5  15   7       51.31       66.45     77.48 o 
  -5  16   7        9.79       18.65     59.22 o 
  -4  16   7       48.78       76.22     50.31 o 
  -3  16   7       25.97       -2.80     44.58 o 
  -2  16   7      133.87      112.18     44.65 o 
  -1  16   7      173.13      199.36    108.23 o 
   0  16   7       31.56       61.18     40.44 o 
   1  16   7      677.38      630.49     72.38 o 
   2  16   7       73.58       75.49     46.70 o 
   3  16   7      101.46      154.21     53.40 o 
   4  16   7       50.03       63.34     55.13 o 
   5  16   7        4.87      -60.40     60.40 o 
  -5  17   7        1.18      133.41     75.69 o 
  -4  17   7      346.68      361.13     87.56 o 
  -3  17   7        3.33      -19.70     47.17 o 
  -2  17   7      626.39      605.79     77.69 o 
  -1  17   7      369.48      352.56     58.56 o 
   0  17   7      297.67      333.90     61.42 o 
   1  17   7        2.67      -17.99     39.34 o 
   3  17   7       67.78       69.60     51.74 o 
   4  17   7       72.08      100.27     61.86 o 
  -4  18   7        5.34      -13.57     52.01 o 
  -3  18   7       10.97       52.62    133.05 o 
  -2  18   7       53.22       43.57     44.78 o 
  -1  18   7       77.11       47.72     66.61 o 
   0  18   7      653.89      791.45     85.18 o 
   1  18   7      672.89      527.42     86.64 o 
   2  18   7        9.46       -0.08     42.33 o 
   3  18   7      379.58      382.25     81.28 o 
   4  18   7       38.54       50.25     60.29 o 
  -4  19   7       25.91       -2.33     53.15 o 
  -3  19   7        0.78       57.97     72.13 o 
  -2  19   7       31.12       24.43     57.31 o 
  -1  19   7      170.16      102.65     62.62 o 
   0  19   7      409.09      455.26     69.82 o 
   1  19   7       14.66      -41.61     41.61 o 
   2  19   7        0.05      -47.01     47.01 o 
   3  19   7        0.14       22.68    123.63 o 
   4  19   7       65.09       87.66     83.85 o 
  -4  20   7        4.14      -44.55     56.22 o 
  -3  20   7       50.34      -11.00     73.33 o 
  -2  20   7        0.37      -12.40     53.80 o 
  -1  20   7      757.57      694.32    109.52 o 
   0  20   7      256.77      319.59     64.97 o 
   2  20   7        4.43      -22.55     50.42 o 
   3  20   7       35.87       13.84     71.30 o 
   4  20   7       31.78       13.36     77.48 o 
  -4  21   7        5.07       69.14     89.42 o 
  -3  21   7       15.08       56.22     82.00 o 
  -2  21   7       91.24      128.13     71.38 o 
  -1  21   7       35.09       31.83     56.60 o 
   0  21   7      113.20      122.64     58.98 o 
   1  21   7       84.42       90.19     59.71 o 
   2  21   7        3.28      -13.73     63.35 o 
   3  21   7       24.81      -43.65     84.70 o 
  -3  22   7        0.96       63.60     90.14 o 
  -2  22   7        1.25       39.07     67.09 o 
  -1  22   7       90.67       85.77     65.77 o 
   0  22   7        0.50      -54.37     54.37 o 
   1  22   7      110.80       86.97     61.78 o 
   2  22   7        4.55        3.39     70.08 o 
   3  22   7       27.19        7.86     77.74 o 
  -3  23   7       11.00       42.64     90.11 o 
  -2  23   7      103.62       54.15     93.42 o 
  -1  23   7       37.51       -7.74     66.60 o 
   0  23   7        2.16       28.62     73.88 o 
   1  23   7       22.78       -0.79     54.26 o 
   2  23   7        1.57      -53.16     67.31 o 
  -2  24   7        9.70       -4.45     88.64 o 
  -1  24   7       35.16       27.55     81.50 o 
   0  24   7       99.75       88.00    163.21 o 
   1  24   7       79.77       -0.86     72.48 o 
   2  24   7       37.60       -2.83     73.83 o 
  -1  25   7        6.41      -16.31     81.67 o 
   0  25   7       63.97      156.88     94.77 o 
   1  25   7        8.01      -16.85     78.31 o 
  -6   0   8      104.10       52.11     57.84 o 
  -5   0   8        4.91       52.11     50.80 o 
  -4   0   8      130.74      131.60     49.62 o 
  -1   0   8      173.31      194.89     37.05 o 
   0   0   8      307.23      425.34     39.14 o 
   1   0   8      171.47      175.20     46.88 o 
   2   0   8     1001.77     1019.64     50.36 o 
   3   0   8      993.48      936.22     85.93 o 
   4   0   8      534.66      421.67     90.66 o 
   5   0   8      130.83       90.69     86.84 o 
   6   0   8       13.06       28.66     89.41 o 
  -6   1   8       16.95       46.35     40.23 o 
  -5   1   8        0.24       62.13     35.94 o 
  -4   1   8     1145.35     1054.43     76.28 o 
  -3   1   8      330.37      364.67     37.52 o 
   0   1   8     1048.85     1178.81     56.98 o 
   1   1   8     1889.23     1582.80     56.76 o 
   3   1   8       92.32      134.57     27.88 o 
   4   1   8      492.98      506.09    177.97 o 
   5   1   8       77.42       85.91     62.92 o 
   6   1   8      148.70       70.60     71.50 o 
  -6   2   8       60.36       45.98     41.55 o 
  -5   2   8        1.19       -2.17     30.78 o 
  -4   2   8      209.96      193.18     38.78 o 
   0   2   8      279.70      427.09     41.02 o 
   2   2   8      301.84      275.91     29.92 o 
   3   2   8      604.70      736.84     48.84 o 
   4   2   8      187.09      142.55     55.87 o 
   5   2   8       74.04       69.82     61.57 o 
   6   2   8       72.27        2.15     67.99 o 
  -6   3   8        5.13       55.61     43.07 o 
  -5   3   8        1.03       42.39     35.78 o 
  -4   3   8      271.82      244.57     41.54 o 
  -2   3   8      246.75      249.13     32.07 o 
  -1   3   8       96.88       94.00     17.98 o 
   0   3   8     1403.00     1472.67     52.41 o 
   1   3   8      377.62      344.90     36.72 o 
   2   3   8       14.76       52.36     17.84 o 
   3   3   8      197.96      349.23     40.60 o 
   4   3   8       40.94       19.04     56.27 o 
   5   3   8       23.50        4.89     57.83 o 
   6   3   8       24.83      -64.26     64.26 o 
  -6   4   8       95.66       90.58     51.51 o 
  -5   4   8      119.42       99.37     42.61 o 
  -4   4   8      175.50      194.15     43.30 o 
  -3   4   8      233.22      225.49     32.72 o 
  -2   4   8     1363.58     1291.77     42.04 o 
  -1   4   8      523.31      514.01     35.37 o 
   0   4   8       13.31       25.64     23.71 o 
   3   4   8      391.75      412.66     43.89 o 
   4   4   8      419.94      410.43     60.55 o 
   5   4   8      101.59      103.24     63.61 o 
   6   4   8       36.99       21.44     68.40 o 
  -6   5   8       10.57       29.94     47.12 o 
  -5   5   8        0.79      209.00     72.34 o 
  -4   5   8      621.10      525.79     62.16 o 
  -3   5   8      441.37      435.52     48.77 o 
   0   5   8      776.82      800.64     63.61 o 
   1   5   8     1137.49      999.56     98.36 o 
   3   5   8      554.41      578.37     52.87 o 
   5   5   8       37.82       81.95     49.97 o 
   6   5   8      212.74      164.06     77.31 o 
  -6   6   8       28.53       65.00     53.25 o 
  -5   6   8       23.23       14.95     41.11 o 
  -4   6   8       79.75       65.64     59.30 o 
  -2   6   8       34.53       58.26     33.12 o 
  -1   6   8        3.08       22.25     55.19 o 
   0   6   8       10.68        2.06     15.43 o 
   1   6   8      346.14      334.39     41.17 o 
   2   6   8      215.95      232.16     27.66 o 
   3   6   8     1824.90     1695.74     73.81 o 
   4   6   8      351.81      368.59     55.04 o 
   5   6   8        0.02       17.02     46.21 o 
   6   6   8      217.75      200.98     81.77 o 
  -6   7   8       79.76       47.00     54.43 o 
  -5   7   8      135.28      170.59     59.31 o 
  -4   7   8        1.68      -31.14     33.77 o 
  -3   7   8      905.25      877.08     91.45 o 
   0   7   8     1334.33     1657.89     66.99 o 
   1   7   8      831.76      752.94     43.57 o 
   2   7   8      315.17      358.57     34.22 o 
   4   7   8       67.97       89.98     37.02 o 
   5   7   8       40.21       37.58     47.77 o 
   6   7   8        3.14      -45.74     61.81 o 
  -6   8   8        0.51       55.62     52.68 o 
  -5   8   8       72.35      168.12     53.65 o 
  -4   8   8        1.12       26.10     76.15 o 
  -3   8   8      877.08      672.93    154.01 o 
  -2   8   8      754.67      659.96     73.14 o 
  -1   8   8       22.97        3.81     20.41 o 
   0   8   8     2392.92     2733.60    111.35 o 
   1   8   8       17.37        9.90     22.83 o 
   2   8   8      301.71      288.76     36.96 o 
   3   8   8       91.61      104.32     30.75 o 
   4   8   8      319.78      317.86     53.77 o 
   5   8   8        4.97       -2.00     45.03 o 
   6   8   8       78.99       43.58     71.83 o 
  -6   9   8       46.05       66.78     59.49 o 
  -5   9   8      152.85      200.96     59.25 o 
  -4   9   8        0.16       -2.82     38.50 o 
  -3   9   8       34.21       73.15     74.01 o 
  -1   9   8      262.83      247.99     32.51 o 
   0   9   8      152.37      180.75     46.92 o 
   1   9   8       70.36       78.43     24.05 o 
   2   9   8     3311.99     3057.96    101.14 o 
   3   9   8      282.64      347.92     49.06 o 
   4   9   8       32.63       -2.24     29.27 o 
   5   9   8       26.81       -2.70     59.32 o 
  -6  10   8       21.96       43.97     60.49 o 
  -5  10   8      102.19      214.66     60.79 o 
  -4  10   8       41.26       45.90     40.81 o 
  -2  10   8       32.31       26.41     36.89 o 
  -1  10   8      732.28      677.16     56.84 o 
   0  10   8      147.43      145.97     39.33 o 
   1  10   8      887.02      821.63     57.24 o 
   2  10   8       35.04       54.84     26.61 o 
   3  10   8      410.43      421.40     58.25 o 
   4  10   8       67.61       92.33     40.98 o 
   5  10   8        2.64      -19.27     41.82 o 
  -6  11   8        9.58       -0.76     57.90 o 
  -5  11   8       23.79      233.74     64.06 o 
  -4  11   8       63.07       46.11     42.00 o 
  -3  11   8        3.97       48.01     27.12 o 
  -2  11   8      639.93      599.17    102.51 o 
  -1  11   8      153.35      129.97     26.85 o 
   0  11   8      452.15      596.73     64.17 o 
   1  11   8      155.21      143.89     33.92 o 
   2  11   8       42.56       44.44     26.04 o 
   3  11   8      447.83      384.14     58.80 o 
   4  11   8        4.84       -2.62     36.18 o 
   5  11   8       10.41        1.75     58.35 o 
  -5  12   8       72.76      180.55     57.83 o 
  -4  12   8      103.78      115.24     48.98 o 
  -3  12   8      112.60      219.87     52.00 o 
  -2  12   8        1.57      -16.79     29.79 o 
  -1  12   8      316.11      284.62     35.44 o 
   0  12   8      225.69      242.88     47.61 o 
   1  12   8       64.97       56.56     44.91 o 
   2  12   8      305.54      338.01     53.49 o 
   3  12   8        4.84       38.89     35.91 o 
   4  12   8       69.10      103.28     45.14 o 
   5  12   8       30.40       54.63     65.19 o 
  -5  13   8      209.43      337.21     72.57 o 
  -4  13   8       77.17       95.92     49.00 o 
  -3  13   8      548.71      650.64     81.43 o 
  -2  13   8       13.52       26.80     56.48 o 
  -1  13   8        0.67       15.36     24.07 o 
   0  13   8      496.26      549.37     66.06 o 
   1  13   8       64.50       39.33     31.42 o 
   2  13   8      781.85      720.22     74.80 o 
   4  13   8      291.21      295.53     67.18 o 
   5  13   8       44.68       28.06     69.29 o 
  -5  14   8       43.93      149.93     71.14 o 
  -4  14   8       39.11       89.54     51.22 o 
  -3  14   8      202.08      283.30     61.13 o 
  -2  14   8       21.66       33.03     31.87 o 
  -1  14   8     1505.47     1457.97     78.67 o 
   0  14   8     1704.11     1829.49    103.28 o 
   2  14   8       80.36       88.42     40.33 o 
   3  14   8        1.55      -84.70     91.12 o 
   4  14   8       11.51       16.33     45.41 o 
   5  14   8       53.58       86.56     75.18 o 
  -5  15   8      460.11      451.27    101.69 o 
  -4  15   8        1.60      -40.65     40.65 o 
  -3  15   8       44.36      112.65     75.56 o 
  -1  15   8        0.10      -13.74     24.61 o 
   0  15   8      450.94      552.19     71.23 o 
   1  15   8       19.53       49.27     39.31 o 
   2  15   8     1227.57     1197.21    135.04 o 
   3  15   8      117.49      110.48     53.54 o 
   4  15   8      241.40      195.77     86.77 o 
   5  15   8       73.74       20.53    144.60 o 
  -5  16   8        2.88       44.84     66.52 o 
  -4  16   8       13.26       40.94     57.68 o 
  -3  16   8       75.99      120.56     61.24 o 
  -2  16   8       22.60       -7.56     36.87 o 
  -1  16   8      313.94      303.91     47.01 o 
   0  16   8     1097.83     1369.28    102.15 o 
   1  16   8      180.75      144.77     54.44 o 
   2  16   8       51.31       37.91     46.15 o 
   3  16   8        4.19      -23.03     35.67 o 
   4  16   8        5.51      -22.57     58.70 o 
  -5  17   8        5.66       24.89    105.45 o 
  -4  17   8        3.56       46.37     69.11 o 
  -3  17   8       40.52       11.91     65.55 o 
  -2  17   8      182.06      146.38     52.31 o 
  -1  17   8      295.61      259.86     48.25 o 
   0  17   8       68.63       78.44     45.74 o 
   1  17   8       56.05       55.97     49.83 o 
   2  17   8      139.65      135.78     58.72 o 
   3  17   8       41.24       44.29     49.26 o 
   4  17   8        0.03      -60.98     67.17 o 
  -4  18   8       53.49      116.86     68.22 o 
  -3  18   8      131.83      231.22     94.16 o 
  -2  18   8       16.36       19.84     49.74 o 
  -1  18   8       53.07       47.26     55.69 o 
   0  18   8      400.01      514.02     83.84 o 
   1  18   8       10.96       -6.49     44.46 o 
   2  18   8        1.55      -15.51     44.58 o 
   3  18   8      182.61      183.70     66.52 o 
   4  18   8      100.03       -6.46     73.02 o 
  -4  19   8        5.43        2.01     58.55 o 
  -3  19   8       35.41      125.25     87.17 o 
  -2  19   8       27.11       49.58     56.93 o 
  -1  19   8       79.17       41.76     58.74 o 
   0  19   8      108.34      144.33     52.15 o 
   1  19   8        1.52       23.42     48.24 o 
   2  19   8        0.24      -14.03     51.36 o 
   3  19   8       23.07       24.59     73.70 o 
   4  19   8       95.26       35.82     85.45 o 
  -4  20   8        4.11       32.99     61.39 o 
  -3  20   8      108.17      172.40     92.57 o 
  -2  20   8       97.33       72.79     64.81 o 
  -1  20   8      104.75      142.14     71.93 o 
   0  20   8       49.87       18.09     45.67 o 
   1  20   8      110.16       56.71     53.58 o 
   2  20   8       10.34      -10.07     59.29 o 
   3  20   8        1.12      -29.83     70.90 o 
  -3  21   8       13.75       66.08     86.09 o 
  -2  21   8      111.77       80.11     70.41 o 
  -1  21   8      148.31      143.34     75.65 o 
   0  21   8        2.83      -15.47     62.91 o 
   1  21   8        5.50       63.69     59.20 o 
   2  21   8        4.34      -24.07     64.16 o 
   3  21   8        2.66      -15.37     78.21 o 
  -3  22   8        6.39       -8.78     81.84 o 
  -2  22   8       22.16       18.46     85.03 o 
  -1  22   8       17.86       -1.25     64.91 o 
   0  22   8       39.43       20.75     65.36 o 
   1  22   8       18.42      -10.96     53.46 o 
   2  22   8       23.98       33.88     77.27 o 
  -2  23   8       87.86      136.94    112.96 o 
  -1  23   8      159.15      164.24     93.68 o 
   0  23   8        0.06       68.88    111.66 o 
   1  23   8        0.65        9.93     58.06 o 
   2  23   8        8.88       11.69     75.62 o 
  -2  24   8       55.34      -22.09    122.14 o 
  -1  24   8        6.86       20.11     80.13 o 
   0  24   8       35.23       79.11     83.55 o 
   1  24   8        4.06       38.71     79.04 o 
   0  25   8        2.26      104.02     96.10 o 
  -6   1   9        8.72       33.07     50.18 o 
  -5   1   9      279.31      258.59     55.21 o 
  -4   1   9        7.33       -5.62     25.92 o 
  -1   1   9      394.12      403.59     35.48 o 
   0   1   9        9.12        5.78     15.33 o 
   1   1   9        1.23       31.99     26.50 o 
   2   1   9      612.57      631.09     35.73 o 
   3   1   9      711.19      714.86     54.40 o 
   4   1   9        4.28        8.84     39.66 o 
   5   1   9      248.23      211.97     79.40 o 
   6   1   9        6.50      -44.62     68.22 o 
  -6   2   9        1.83       25.88     41.20 o 
  -5   2   9        4.87      119.22     43.17 o 
  -4   2   9      266.48      261.51     44.85 o 
  -3   2   9     1060.61     1102.00     69.67 o 
  -1   2   9       54.68       81.71     62.89 o 
   0   2   9      753.55      845.42     59.04 o 
   1   2   9      277.49      300.63     32.91 o 
   3   2   9     1247.01     1326.85     75.81 o 
   4   2   9       32.68       50.64     49.97 o 
   5   2   9      261.08      501.22     98.31 o 
   6   2   9        5.56      -41.34     72.31 o 
  -6   3   9       49.12       26.77     42.67 o 
  -5   3   9      187.85      156.97     59.88 o 
  -4   3   9       16.21        1.39     25.81 o 
  -3   3   9     1906.22     1777.41     77.01 o 
  -2   3   9      438.39      474.25     42.57 o 
  -1   3   9      831.55      772.56     55.83 o 
   0   3   9      361.72      337.34     30.10 o 
   2   3   9      430.26      450.12     38.33 o 
   3   3   9     1732.57     1616.42     85.72 o 
   4   3   9        7.47       20.60     44.11 o 
   5   3   9      357.11      476.63     94.39 o 
   6   3   9       44.63       -1.60     72.28 o 
  -6   4   9        1.76       10.18     47.70 o 
  -5   4   9       25.28       41.59     40.52 o 
  -4   4   9        0.53       12.51     30.29 o 
  -3   4   9      305.51      357.68     43.68 o 
  -2   4   9      842.78      786.76     52.78 o 
  -1   4   9       63.76       80.00     67.16 o 
   0   4   9      155.63      158.78     30.77 o 
   1   4   9      757.38      697.53     56.39 o 
   3   4   9      263.61      380.73     60.48 o 
   4   4   9       37.25       75.58     49.64 o 
   5   4   9        1.36       42.20     64.05 o 
   6   4   9       63.27       -8.85     67.84 o 
  -6   5   9       21.41       56.30     54.91 o 
  -5   5   9        4.65       61.69     47.16 o 
  -4   5   9       55.97       50.25     34.91 o 
  -3   5   9       22.29       62.49     26.70 o 
  -2   5   9        8.09       -8.91     15.86 o 
  -1   5   9     2301.26     1981.07     77.68 o 
   0   5   9      435.16      460.11     51.92 o 
   1   5   9     1916.37     1749.53     79.71 o 
   2   5   9      123.02      121.57     29.21 o 
   3   5   9       29.00       15.42     33.84 o 
   4   5   9       18.57       30.73     44.37 o 
   5   5   9       50.90       44.68     59.79 o 
   6   5   9        0.65      -50.03     76.79 o 
  -6   6   9       49.74       96.41     60.05 o 
  -5   6   9       55.14       99.77     53.77 o 
  -4   6   9      247.39      244.47     55.87 o 
  -3   6   9      427.74      588.71     57.36 o 
  -2   6   9      177.91      180.98     29.52 o 
   0   6   9      260.73      310.21     45.51 o 
   2   6   9      557.22      572.74     75.14 o 
   4   6   9       16.81        6.57     35.38 o 
   5   6   9      144.23      138.77     69.60 o 
  -6   7   9        6.96       13.15     52.59 o 
  -5   7   9       59.22      132.17     57.05 o 
  -4   7   9       15.41       -0.20     37.61 o 
  -3   7   9      174.95      117.04     40.07 o 
  -2   7   9      668.53      583.94     70.86 o 
  -1   7   9      872.55      745.03    103.71 o 
   0   7   9       59.04       60.32     22.48 o 
   1   7   9      364.01      335.79     44.21 o 
   2   7   9      177.07      382.06     95.29 o 
   3   7   9       77.05      100.70     31.13 o 
   4   7   9       15.03        6.38     32.76 o 
   5   7   9       17.58      -45.10     58.70 o 
  -6   8   9       92.14      142.08     66.16 o 
  -5   8   9        0.90       43.55     50.13 o 
  -4   8   9      291.89      299.46     68.85 o 
  -3   8   9      213.41      163.09     37.20 o 
  -1   8   9     1076.60     1026.98     64.07 o 
   0   8   9     2163.85     2499.26     89.01 o 
   2   8   9     1081.69     1005.68     65.35 o 
   3   8   9       51.83       31.67     29.97 o 
   4   8   9       11.91        6.11     29.89 o 
   5   8   9       39.22       26.37     62.92 o 
  -6   9   9       82.96      113.35     68.31 o 
  -5   9   9      153.47      323.38     69.36 o 
  -4   9   9        9.66       -9.07     40.34 o 
  -2   9   9      795.24      793.57    151.01 o 
  -1   9   9      553.19      522.78     52.08 o 
   0   9   9      150.03      222.21     35.69 o 
   1   9   9      126.50      137.19     34.13 o 
   2   9   9       75.30       43.64    129.62 o 
   3   9   9       77.16      102.31     35.33 o 
   4   9   9      236.76      191.35     49.70 o 
   5   9   9      154.97      186.80     56.91 o 
  -6  10   9       49.83       48.70     65.10 o 
  -5  10   9        9.15       59.90     49.19 o 
  -4  10   9      292.97      267.68     69.99 o 
  -3  10   9       86.93      116.79     63.21 o 
  -2  10   9      588.68      510.43     73.32 o 
  -1  10   9     1191.20     1193.96     63.56 o 
   0  10   9      335.46      447.45     48.57 o 
   2  10   9       48.61       69.90     33.92 o 
   3  10   9      440.22      448.10     60.36 o 
   4  10   9        3.86      -18.41     35.62 o 
   5  10   9       77.46      138.96     72.57 o 
  -5  11   9       16.73       87.01     61.75 o 
  -4  11   9        2.43       18.02     39.77 o 
  -3  11   9      148.77      186.76     59.34 o 
  -2  11   9      212.27      197.31     54.88 o 
  -1  11   9     1418.98     1455.75    132.70 o 
   0  11   9       11.94       22.79     32.10 o 
   1  11   9     2675.40     2330.00     88.41 o 
   2  11   9        1.66       -2.56     24.28 o 
   3  11   9      458.16      496.38     65.46 o 
   4  11   9        3.56        7.13     51.61 o 
   5  11   9        1.69      -30.43     58.75 o 
  -5  12   9        0.19       86.55     62.98 o 
  -4  12   9      189.11      221.17     61.54 o 
  -3  12   9      256.67      199.35     53.58 o 
  -2  12   9      816.28      789.43     92.65 o 
  -1  12   9      116.21       98.28     33.26 o 
   0  12   9      458.19      511.67     65.14 o 
   1  12   9       25.04       34.01     25.95 o 
   2  12   9       33.47       48.62     53.92 o 
   3  12   9      362.71      371.58     67.24 o 
   4  12   9      142.17      125.53     68.42 o 
   5  12   9       66.36      117.88     74.18 o 
  -5  13   9        3.12        2.45     56.49 o 
  -4  13   9       16.45       31.26     41.24 o 
  -3  13   9      134.39      145.65     57.72 o 
  -2  13   9      156.53      187.45     39.59 o 
  -1  13   9     1535.68     1489.10     68.25 o 
   0  13   9        2.94       -4.41     30.44 o 
   2  13   9        2.63        7.85     25.90 o 
   3  13   9        6.02       81.34     47.37 o 
   4  13   9       18.70       15.23     63.95 o 
   5  13   9        0.01       -0.21     63.63 o 
  -5  14   9        0.81        8.14     59.84 o 
  -4  14   9        4.19       45.27     53.23 o 
  -3  14   9       38.80       76.92     43.77 o 
  -2  14   9      169.40      211.46     41.25 o 
  -1  14   9       27.90       18.78     23.25 o 
   0  14   9      375.24      417.75     63.31 o 
   1  14   9       79.93       37.73     30.65 o 
   2  14   9      142.85      146.11     45.15 o 
   3  14   9       73.77       72.70     48.77 o 
   4  14   9        4.38       46.69     66.20 o 
   5  14   9        3.55        8.93     73.46 o 
  -5  15   9        8.76       32.35     66.31 o 
  -4  15   9        7.68       25.39     54.45 o 
  -3  15   9       35.92       42.26     68.77 o 
  -2  15   9       56.13       77.69     41.47 o 
  -1  15   9        4.10        4.65     23.08 o 
   0  15   9        0.69       -2.86     33.65 o 
   1  15   9       17.95       11.87     32.33 o 
   2  15   9        0.59       43.37     46.87 o 
   3  15   9      261.90      239.37     83.03 o 
   4  15   9        1.60        5.56     67.69 o 
  -5  16   9        0.06       64.82     69.69 o 
  -4  16   9      320.02      345.90     88.50 o 
  -3  16   9        4.06      -24.53     62.54 o 
  -2  16   9      122.35      134.13     62.79 o 
  -1  16   9      176.55      174.87     35.58 o 
   0  16   9      110.14       76.52     43.05 o 
   1  16   9       11.98       46.58     46.75 o 
   2  16   9      129.09      181.82     62.63 o 
   3  16   9      145.34      170.80     81.30 o 
   4  16   9      188.55      186.11     92.30 o 
  -4  17   9       47.50       70.59     63.12 o 
  -3  17   9        2.95      -28.72     65.16 o 
  -2  17   9      393.88      420.47     86.49 o 
  -1  17   9      498.74      387.24     80.97 o 
   0  17   9        6.04      -16.94     37.29 o 
   1  17   9      250.27      210.97     66.02 o 
   3  17   9      428.07      495.16    113.35 o 
   4  17   9       33.61       15.75     70.88 o 
  -4  18   9       61.15      169.85     78.70 o 
  -3  18   9       53.87       13.94     73.27 o 
  -2  18   9       71.16       44.99     57.19 o 
  -1  18   9       12.37       65.49     56.55 o 
   0  18   9       53.30       13.57     43.39 o 
   1  18   9       23.43        2.65     45.43 o 
   2  18   9      125.43       59.42     72.11 o 
   3  18   9        2.00      -30.72     68.58 o 
   4  18   9      147.33      156.73     96.82 o 
  -4  19   9        1.46        8.58     64.29 o 
  -3  19   9       82.83      124.02     90.13 o 
  -2  19   9       20.38       64.72     62.25 o 
  -1  19   9       48.87       -4.18     56.80 o 
   0  19   9       18.50      -19.68     43.60 o 
   1  19   9        0.16      -36.91     42.14 o 
   2  19   9       29.91       25.35     65.23 o 
   3  19   9        3.22      -49.70     64.75 o 
  -3  20   9        8.42       11.89     78.26 o 
  -2  20   9      103.57      113.31     70.04 o 
  -1  20   9       33.41        5.29     58.80 o 
   0  20   9      166.29      181.25     88.02 o 
   1  20   9      144.08       84.23     58.64 o 
   2  20   9       90.54       56.98     73.26 o 
   3  20   9       12.32      -12.01     71.32 o 
  -3  21   9       64.36      202.90    108.11 o 
  -2  21   9        0.71        9.05     85.18 o 
  -1  21   9       74.56      106.98     72.47 o 
   0  21   9       10.89       18.97     65.29 o 
   1  21   9        2.08      -14.84     51.91 o 
   2  21   9       43.94        9.74     71.90 o 
   3  21   9       97.94       83.05     85.10 o 
  -3  22   9       27.94       12.02     89.91 o 
  -2  22   9       11.71       -6.58     86.29 o 
  -1  22   9       71.09       15.62     75.15 o 
   0  22   9        2.67       -6.22     67.25 o 
   1  22   9       16.28      -31.14     54.41 o 
   2  22   9       11.44      -20.20     71.20 o 
  -2  23   9       67.43       27.06     99.77 o 
  -1  23   9        7.62       57.58     82.84 o 
   0  23   9        0.00      -21.42     71.87 o 
   1  23   9       57.68       83.20     85.75 o 
   2  23   9       21.56      -39.36    103.10 o 
  -1  24   9        0.65       66.26     89.08 o 
   0  24   9      127.87      143.79    114.44 o 
   1  24   9        0.01       23.30     79.33 o 
  -6   0  10       13.70      -20.23     55.05 o 
  -5   0  10       16.44       86.61     61.91 o 
  -4   0  10     2855.27     2508.98    153.23 o 
  -3   0  10      640.94      603.58     82.29 o 
  -1   0  10       23.48       30.33     37.33 o 
   0   0  10      449.07      446.02     42.21 o 
   1   0  10      226.12      230.53     45.96 o 
   2   0  10     2062.22     1750.83     87.53 o 
   3   0  10      234.79      329.96     74.14 o 
   5   0  10      112.34      102.67    103.10 o 
  -6   1  10      150.21      123.60     50.63 o 
  -5   1  10       49.29       65.20     42.79 o 
  -4   1  10       19.60       -0.92     28.51 o 
  -3   1  10      118.16      149.25     37.39 o 
   0   1  10      317.01      306.75     34.75 o 
   3   1  10       53.97      174.20     39.54 o 
   4   1  10       91.15      150.71     52.65 o 
   5   1  10       49.19      130.45     75.34 o 
  -6   2  10       67.06       24.64     45.05 o 
  -5   2  10        0.32       10.50     37.90 o 
  -4   2  10       98.89       84.42     32.63 o 
  -3   2  10      551.84      582.12     60.99 o 
  -1   2  10        7.50       -2.95     16.32 o 
   0   2  10      250.72      341.14     47.00 o 
   1   2  10      148.21      109.30     26.33 o 
   2   2  10        0.25       12.43     18.11 o 
   3   2  10      800.65      810.66     77.14 o 
   4   2  10       83.26      102.22     56.55 o 
   5   2  10        3.69       16.73     64.85 o 
  -6   3  10       37.98       35.49     47.20 o 
  -5   3  10       15.55       32.59     38.73 o 
  -4   3  10        3.00       -6.81     27.36 o 
  -3   3  10      228.49      372.37     49.00 o 
  -2   3  10     1152.33     1058.62     51.04 o 
   0   3  10        2.48       15.06     16.17 o 
   1   3  10      792.78      770.10     66.61 o 
   3   3  10       70.16      232.47     63.03 o 
   4   3  10       14.09       53.90     49.91 o 
   5   3  10       29.53       51.73     67.34 o 
  -6   4  10       75.48       59.49     53.46 o 
  -5   4  10       25.67       50.15     43.30 o 
  -4   4  10      274.80      226.97     48.34 o 
  -3   4  10      291.92      307.34     49.04 o 
  -2   4  10     1029.79      964.27    164.28 o 
   0   4  10      550.13      571.84     53.11 o 
   2   4  10      356.02      360.54     39.45 o 
   3   4  10      413.07      330.43     61.67 o 
   4   4  10      237.29      208.33     63.98 o 
   5   4  10       10.72       24.91     65.48 o 
  -6   5  10       94.41      160.37     66.11 o 
  -5   5  10      150.25      127.04     56.05 o 
  -4   5  10       49.85       56.34     40.49 o 
  -2   5  10      229.77      184.58     28.69 o 
   0   5  10        9.94       23.43     22.64 o 
   2   5  10      676.02      554.22     60.37 o 
   3   5  10      520.93      661.92     79.20 o 
   4   5  10        0.05        8.33     46.83 o 
   5   5  10      106.19       95.08     72.24 o 
  -6   6  10       24.12       23.89     56.21 o 
  -5   6  10       40.10       97.39     54.78 o 
  -4   6  10      305.40      274.90     59.71 o 
  -3   6  10      340.35      294.45     55.12 o 
  -1   6  10      354.47      315.28     41.20 o 
   0   6  10      119.01      118.06     35.76 o 
   1   6  10      288.09      212.58     40.27 o 
   3   6  10      176.78      169.42     44.02 o 
   4   6  10        0.53       28.52     48.42 o 
   5   6  10       17.12       -9.60     65.46 o 
  -6   7  10       16.18       -8.37     52.79 o 
  -5   7  10        0.08       24.35     48.04 o 
  -4   7  10      214.36      118.75     54.72 o 
  -3   7  10      714.44      733.76    125.66 o 
  -1   7  10      110.61      150.25     33.60 o 
   0   7  10      124.84      190.00     41.16 o 
   1   7  10      522.04      505.65     54.40 o 
   4   7  10      155.06      132.49     51.41 o 
   5   7  10      153.23       92.61     71.53 o 
  -6   8  10        0.00       28.86     57.83 o 
  -5   8  10       36.30       77.02     55.39 o 
  -4   8  10       61.16       66.73     50.54 o 
  -3   8  10       20.23        9.02     36.80 o 
  -1   8  10       43.13       53.04     26.97 o 
   0   8  10      335.32      419.36     57.59 o 
   1   8  10       27.14       27.80     28.74 o 
   2   8  10     1740.21     1642.55    134.63 o 
   3   8  10        4.46       69.15     34.04 o 
   4   8  10        8.85       19.42     41.23 o 
   5   8  10       67.92       60.21     49.84 o 
  -5   9  10       37.54       55.84     58.53 o 
  -4   9  10       29.62       30.69     48.67 o 
  -3   9  10      424.88      457.21     76.34 o 
  -2   9  10      282.28      307.76     44.14 o 
   0   9  10      211.00      265.21     37.96 o 
   1   9  10      709.02      673.04     63.12 o 
   2   9  10      107.98      106.86     31.25 o 
   3   9  10       93.23       86.40     71.84 o 
   4   9  10      215.07       69.91     61.48 o 
   5   9  10       36.01      -26.40     57.07 o 
  -5  10  10        2.84      -17.67     50.24 o 
  -4  10  10        3.13      -12.06     44.22 o 
  -3  10  10        3.12       38.56     46.04 o 
  -2  10  10     1783.96     1524.97     78.05 o 
  -1  10  10     1315.55     1139.39    111.67 o 
   0  10  10      296.99      315.87     38.90 o 
   2  10  10     1253.77     1112.94     77.38 o 
   3  10  10       87.17      135.74     63.93 o 
   4  10  10        8.16       18.34     56.03 o 
   5  10  10       65.55       64.11     68.44 o 
  -5  11  10       73.76       99.27     62.21 o 
  -4  11  10        5.27       18.70     43.10 o 
  -3  11  10       92.36      135.74     57.30 o 
  -2  11  10      248.41      257.37     63.06 o 
  -1  11  10      325.64      295.09     52.98 o 
   0  11  10     1150.29     1319.44     77.60 o 
   1  11  10       88.80       89.85     39.88 o 
   2  11  10       13.31       77.51     43.93 o 
   3  11  10      450.11      413.22     89.65 o 
   4  11  10       14.92       45.38     59.86 o 
   5  11  10        0.53      -25.16     62.15 o 
  -5  12  10        0.07      -18.40     56.53 o 
  -4  12  10        2.47       29.93     42.63 o 
  -3  12  10        0.05       91.45     50.42 o 
  -2  12  10       14.09       76.99     63.17 o 
  -1  12  10      411.35      325.73     47.62 o 
   0  12  10       20.85       46.69     36.74 o 
   1  12  10        1.50        8.98     79.14 o 
   2  12  10      323.90      368.34     48.29 o 
   3  12  10       96.79      156.92     70.68 o 
   4  12  10        0.58       48.95     61.83 o 
   5  12  10       21.20       11.82     70.83 o 
  -5  13  10      107.65      142.92     71.75 o 
  -4  13  10        8.67       58.07     54.07 o 
  -3  13  10      314.39      310.64     75.23 o 
  -2  13  10      246.19      271.00     55.20 o 
  -1  13  10       49.09       91.41     34.33 o 
   0  13  10        1.33      -18.07     31.68 o 
   1  13  10        0.84       28.90     38.16 o 
   2  13  10      307.52      328.06     54.89 o 
   3  13  10        3.76      -39.36     92.83 o 
   4  13  10       18.24       19.36     61.60 o 
  -5  14  10       67.71      140.84     75.47 o 
  -4  14  10        0.88       -5.01     49.59 o 
  -3  14  10       37.04       20.72     63.19 o 
  -2  14  10       23.83       88.98    118.93 o 
  -1  14  10       88.12       95.75     34.47 o 
   0  14  10      227.65      299.54     58.31 o 
   1  14  10      131.30       81.96     47.74 o 
   2  14  10      752.89      771.72     98.08 o 
   3  14  10      238.00      303.35     88.08 o 
   4  14  10      125.83      118.52     76.14 o 
  -5  15  10      148.20      312.18     94.14 o 
  -4  15  10       43.21      138.33     67.23 o 
  -3  15  10      271.97      195.85     89.90 o 
  -2  15  10       65.69       82.37     54.92 o 
  -1  15  10      225.59      232.46     46.37 o 
   0  15  10      497.89      612.47     77.53 o 
   1  15  10        0.31       -0.97     41.78 o 
   2  15  10        1.16       -4.48     43.50 o 
   3  15  10       67.86       62.68     67.60 o 
   4  15  10       26.90       15.68     68.69 o 
  -4  16  10        1.72       26.23     58.56 o 
  -3  16  10        1.02       96.28     73.65 o 
  -2  16  10        7.31       15.22     49.51 o 
  -1  16  10       78.00       21.58     50.60 o 
   0  16  10       67.14       56.26     43.25 o 
   1  16  10        6.60       36.12     46.49 o 
   2  16  10       14.47       19.25     46.76 o 
   3  16  10       74.07      129.08     79.60 o 
   4  16  10        0.78       26.63     93.90 o 
  -4  17  10      160.19      187.75    105.86 o 
  -3  17  10       14.28       71.97     77.42 o 
  -2  17  10       89.02       67.09     58.16 o 
  -1  17  10      210.08      253.34     75.43 o 
   0  17  10       53.29       40.88     42.87 o 
   1  17  10      186.13       95.71     55.97 o 
   2  17  10       20.49        3.70     64.22 o 
   3  17  10       20.02      -20.10     66.29 o 
   4  17  10        1.29      -21.21     65.97 o 
  -4  18  10       11.98       18.42     64.24 o 
  -3  18  10       10.41       37.98     75.52 o 
  -2  18  10      147.70      135.54     69.57 o 
  -1  18  10       17.49       53.51     57.81 o 
   0  18  10      220.47      260.60     61.86 o 
   1  18  10       10.56        4.39     46.78 o 
   2  18  10      214.80      314.48     97.13 o 
   3  18  10       58.86      102.42     79.95 o 
  -3  19  10       86.07      170.23    128.77 o 
  -2  19  10       43.08       68.04     60.64 o 
  -1  19  10      128.57      138.04     70.99 o 
   0  19  10        0.06      -39.53     39.53 o 
   1  19  10        0.41      -30.75     45.01 o 
   2  19  10       30.48      -17.77     62.36 o 
   3  19  10       12.41        1.93     73.47 o 
  -3  20  10        0.05       36.65     81.56 o 
  -2  20  10       52.52       85.11     81.04 o 
  -1  20  10       45.96       10.37     60.82 o 
   0  20  10      139.48      159.23     87.04 o 
   1  20  10       36.10        9.65     52.17 o 
   2  20  10       14.64      -13.85     63.75 o 
   3  20  10       55.41       60.74    107.81 o 
  -3  21  10       54.59      163.26    108.45 o 
  -2  21  10        5.33       -4.83     79.98 o 
  -1  21  10        1.11      -15.82     61.83 o 
   0  21  10        3.09       -1.78     67.82 o 
   1  21  10      117.92      101.94     64.73 o 
   2  21  10        0.44       11.17     72.67 o 
  -2  22  10        6.05       -6.05     91.38 o 
  -1  22  10      223.91      141.48    112.73 o 
   0  22  10        1.78       -0.24     71.87 o 
   1  22  10        9.26      -27.19     72.67 o 
   2  22  10        0.82       96.54     87.33 o 
  -1  23  10       97.13      224.82    105.99 o 
   0  23  10        0.05       36.33     78.87 o 
   1  23  10      129.24      208.87    105.40 o 
  -6   1  11        3.03       -4.21     43.03 o 
  -5   1  11       17.43       52.98     42.63 o 
  -4   1  11       54.90       66.62     35.44 o 
  -3   1  11      669.73      589.61     63.91 o 
  -2   1  11      487.61      617.32    115.93 o 
  -1   1  11       40.06       39.35     20.81 o 
   0   1  11     1083.03     1233.23     62.09 o 
   1   1  11       21.66       46.27     21.19 o 
   2   1  11      745.62      722.35     47.42 o 
   3   1  11      201.28      307.52     58.42 o 
   4   1  11       11.76       -6.22     41.66 o 
   5   1  11      100.36       58.81     79.14 o 
  -6   2  11        3.94       50.52     50.28 o 
  -5   2  11      490.49      585.99     80.50 o 
  -4   2  11        0.30        3.48     29.41 o 
  -3   2  11      307.20      290.63     47.13 o 
  -1   2  11       21.51        0.70     17.33 o 
   0   2  11      836.95      941.71     58.54 o 
   1   2  11       78.39       61.17     26.52 o 
   2   2  11      596.15      648.42     48.30 o 
   3   2  11      285.40      291.93     53.27 o 
   4   2  11      174.64      204.86     67.69 o 
   5   2  11      233.38      356.97     99.65 o 
  -6   3  11      108.82      132.35     57.24 o 
  -5   3  11       22.01      130.93     51.59 o 
  -4   3  11      273.28      230.28     46.07 o 
  -3   3  11     1758.05     1471.09     86.51 o 
   0   3  11      335.96      366.93     38.36 o 
   1   3  11     1179.15     1120.17     92.06 o 
   4   3  11       72.09       23.82     52.01 o 
   5   3  11      137.98      132.35     79.84 o 
  -6   4  11       12.18      -18.68     51.75 o 
  -5   4  11      305.50      292.24     64.17 o 
  -4   4  11      185.02      155.37     44.66 o 
  -3   4  11       16.70       50.59     31.04 o 
  -2   4  11      113.36       99.14     26.55 o 
  -1   4  11      110.96       92.77     29.43 o 
   0   4  11       62.85      102.16     31.20 o 
   1   4  11        0.01       -5.92     26.87 o 
   2   4  11       31.50       87.34     23.33 o 
   3   4  11       28.89       80.74     41.31 o 
   4   4  11       41.21       34.48     50.28 o 
   5   4  11      226.43      287.25     91.07 o 
  -6   5  11       27.06       68.69     60.68 o 
  -5   5  11       13.34       13.07     47.42 o 
  -4   5  11        0.10        1.36     37.19 o 
  -3   5  11      596.69      641.44     75.63 o 
  -2   5  11        5.83       36.31     50.72 o 
   0   5  11       32.39       48.97     27.03 o 
   1   5  11     2357.24     1939.27     91.23 o 
   2   5  11      738.84      663.18     69.98 o 
   4   5  11      237.07      232.04     68.43 o 
   5   5  11        7.71        9.72     69.17 o 
  -6   6  11        1.31       20.46     56.26 o 
  -5   6  11       34.38       79.00     55.67 o 
  -4   6  11      334.38      305.38     63.95 o 
  -3   6  11      306.19      314.04     58.52 o 
  -2   6  11      169.29      169.27     35.12 o 
  -1   6  11      676.73      677.06     54.48 o 
   0   6  11       62.17       82.66     30.61 o 
   1   6  11      814.82      741.15     67.02 o 
   2   6  11       50.66       59.14     34.59 o 
   3   6  11       35.02       77.13     35.86 o 
   4   6  11       10.03        0.07     56.29 o 
   5   6  11       13.18      -21.48     66.52 o 
  -5   7  11        5.85       29.14     52.44 o 
  -4   7  11       80.38       57.49     52.76 o 
  -3   7  11       43.82       40.42     43.58 o 
  -2   7  11      471.93      442.35    143.74 o 
   0   7  11       97.78      168.45     43.50 o 
   1   7  11     1318.61     1115.55     88.16 o 
   2   7  11     1880.89     1494.02    104.56 o 
   3   7  11       95.32      116.65     50.24 o 
   4   7  11        0.33      -37.88     37.88 o 
   5   7  11        3.76       13.39     49.45 o 
  -5   8  11      125.86      151.69     68.11 o 
  -4   8  11       13.76       52.14     49.41 o 
  -3   8  11      902.99      907.98    107.41 o 
  -2   8  11      962.25      930.18     99.66 o 
   0   8  11       44.81       60.10     34.67 o 
   1   8  11     1321.44     1229.39     94.33 o 
   2   8  11      272.62      349.81     56.19 o 
   3   8  11       26.16      105.24    108.66 o 
   4   8  11      297.52      265.95     79.12 o 
   5   8  11       68.47       60.76     54.29 o 
  -5   9  11        6.65       51.84     59.82 o 
  -4   9  11        2.69        7.93     45.45 o 
  -3   9  11       15.76       11.26     43.05 o 
  -2   9  11      463.38      305.54     81.85 o 
   0   9  11      685.44      756.06     77.17 o 
   1   9  11     1110.43     1087.17     91.06 o 
   2   9  11       69.40       75.27     36.36 o 
   3   9  11       97.23      124.49     56.55 o 
   4   9  11       15.84      -25.70     49.93 o 
   5   9  11        0.16      -24.47     62.03 o 
  -5  10  11       16.56       58.69     62.37 o 
  -4  10  11      123.30       87.79     57.28 o 
  -3  10  11      334.70      406.37     78.97 o 
  -2  10  11      172.99      193.82     55.04 o 
   0  10  11       28.92        5.14     31.38 o 
   1  10  11      582.77      568.01     60.39 o 
   2  10  11       12.39      -30.17     36.43 o 
   3  10  11       44.08       47.51     72.23 o 
   4  10  11        0.30       15.94     57.58 o 
   5  10  11       15.34        7.74     69.27 o 
  -5  11  11        0.11       69.12     64.48 o 
  -4  11  11      139.28      186.65     69.93 o 
  -3  11  11       40.34       64.35     52.70 o 
  -2  11  11      317.01      295.15     68.00 o 
  -1  11  11       19.44       33.06     35.00 o 
   0  11  11       11.10        1.43     27.09 o 
   1  11  11      305.54      231.42     52.41 o 
   2  11  11      132.33      108.78     51.30 o 
   3  11  11      386.56      376.46     92.92 o 
   4  11  11      136.55      204.97     80.49 o 
  -5  12  11       91.76      185.82     75.27 o 
  -4  12  11       81.07        6.94     50.19 o 
  -3  12  11      265.64      280.52     73.74 o 
  -2  12  11       39.93       76.49     49.08 o 
  -1  12  11      464.34      406.33     63.46 o 
   0  12  11      321.86      461.50     66.42 o 
   1  12  11      588.91      572.68     72.23 o 
   2  12  11      127.32      150.49     54.88 o 
   3  12  11        1.56       -5.66     57.36 o 
   4  12  11        5.79       -6.94     58.89 o 
  -5  13  11       38.64       34.62     62.47 o 
  -4  13  11      117.22      140.05     65.65 o 
  -3  13  11       41.92       81.04     53.39 o 
  -2  13  11       47.66       43.77     45.38 o 
  -1  13  11       24.55       34.02     36.17 o 
   0  13  11        7.40       33.89     37.23 o 
   1  13  11      197.62      131.06     52.68 o 
   2  13  11        4.98       41.36     44.21 o 
   3  13  11       89.04       79.44     67.21 o 
   4  13  11      115.41       94.03     76.88 o 
  -5  14  11        3.15      -17.80     79.45 o 
  -4  14  11        0.33      -29.25     48.96 o 
  -3  14  11       86.05      121.57     62.73 o 
  -2  14  11      101.40      142.66     57.21 o 
  -1  14  11       56.66       83.98     44.00 o 
   0  14  11        0.75        8.15     35.40 o 
   1  14  11      113.30       82.93     51.00 o 
   2  14  11       38.70       43.03     60.76 o 
   3  14  11       42.13       82.79     72.78 o 
   4  14  11        4.82      -38.78     64.26 o 
  -4  15  11        1.94      -16.07     52.30 o 
  -3  15  11       18.50       23.99     64.99 o 
  -2  15  11       39.13       48.13     55.95 o 
  -1  15  11      111.14       75.31     57.31 o 
   0  15  11        0.91       10.15     35.61 o 
   1  15  11       35.19       84.59     50.06 o 
   2  15  11        0.21      -32.04     54.11 o 
   3  15  11      105.91      126.33     78.01 o 
   4  15  11       86.28       63.20     76.51 o 
  -4  16  11       56.39      129.69     72.07 o 
  -3  16  11      184.02      238.02     99.73 o 
  -2  16  11      335.49      290.28     95.14 o 
  -1  16  11      166.31      139.31     67.45 o 
   0  16  11       92.72      128.03     48.95 o 
   1  16  11      175.64      160.56     61.08 o 
   2  16  11       79.09       99.18     70.65 o 
   3  16  11       21.20       28.04     69.94 o 
   4  16  11      155.29       88.98    106.09 o 
  -4  17  11      208.71      279.45     94.24 o 
  -3  17  11        0.80       45.99     76.36 o 
  -2  17  11       35.59       83.96     60.41 o 
  -1  17  11       26.67       36.14     55.42 o 
   0  17  11       61.06       22.71     42.37 o 
   1  17  11      154.10      126.15     59.53 o 
   2  17  11        1.59       -2.83     61.86 o 
   3  17  11      150.43      105.95     85.14 o 
  -3  18  11        8.53      194.80    103.66 o 
  -2  18  11      181.93      231.42     76.63 o 
  -1  18  11      547.10      515.96     99.02 o 
   0  18  11       15.45      -41.91     43.99 o 
   2  18  11      110.79      170.89     85.76 o 
   3  18  11       15.87      -31.27     68.46 o 
  -3  19  11       42.50       17.44     86.03 o 
  -2  19  11       12.33        3.82     90.27 o 
  -1  19  11       25.42       73.13     63.74 o 
   0  19  11      141.41      161.31    156.15 o 
   1  19  11        1.43       71.12     58.37 o 
   2  19  11       29.88      -46.42     58.08 o 
   3  19  11       11.05       73.52     81.45 o 
  -3  20  11        9.13       16.63     85.23 o 
  -2  20  11        3.76       37.29     81.30 o 
  -1  20  11       16.73       65.87     66.26 o 
   0  20  11       32.17       58.83     79.80 o 
   1  20  11       44.31       39.74     58.03 o 
   2  20  11        3.24       40.60     75.49 o 
  -2  21  11       55.69      124.97     97.90 o 
  -1  21  11       29.71       26.36     74.85 o 
   0  21  11       55.87       74.53     80.52 o 
   1  21  11       13.11       -5.93     55.67 o 
   2  21  11       27.98      -27.97     69.73 o 
  -1  22  11       75.24       88.11     85.59 o 
   0  22  11        0.70        7.82     76.86 o 
   1  22  11       93.86       46.97     85.76 o 
  -6   0  12      369.16      419.98    109.60 o 
  -5   0  12        8.00       25.39     60.95 o 
  -4   0  12      321.72      309.85     74.40 o 
  -3   0  12     2772.13     2493.51    151.92 o 
  -2   0  12        4.25      -11.55     60.32 o 
   0   0  12      325.48      473.97     85.91 o 
   1   0  12     1738.69     1507.70    103.44 o 
   2   0  12      240.57      231.37     49.37 o 
   4   0  12        3.50       18.24     68.46 o 
   5   0  12       37.69      200.21    127.06 o 
  -6   1  12       73.68       21.20     47.82 o 
  -5   1  12       63.15      125.15     51.14 o 
  -4   1  12      931.95      795.27     76.62 o 
  -3   1  12     1223.56     1163.26     90.52 o 
  -2   1  12       86.60      115.50     30.66 o 
  -1   1  12      616.96      597.76     48.30 o 
   0   1  12       93.58      126.72     28.53 o 
   1   1  12      647.97      573.24     52.21 o 
   2   1  12       77.30       83.20     26.98 o 
   4   1  12      445.82      414.36     78.93 o 
   5   1  12        3.79        1.08     70.48 o 
  -6   2  12       73.51       84.86     62.44 o 
  -5   2  12       37.94       27.37     43.25 o 
  -4   2  12        3.48       -1.36     31.54 o 
  -3   2  12      206.06      178.66     42.51 o 
  -2   2  12       10.82       44.05     21.64 o 
  -1   2  12      746.65      673.48     60.11 o 
   0   2  12      150.98      141.77     31.18 o 
   1   2  12       42.61       87.27     68.88 o 
   2   2  12      472.11      439.98     36.41 o 
   3   2  12        2.71       -8.56     36.22 o 
   4   2  12       96.15       78.30     60.91 o 
   5   2  12       81.43       62.95     73.30 o 
  -5   3  12        3.33       25.06     44.30 o 
  -4   3  12       71.44       44.24     38.00 o 
  -3   3  12       44.12       64.42     33.33 o 
  -2   3  12       12.70       -9.18     19.60 o 
  -1   3  12       51.32       54.74     40.50 o 
   0   3  12      574.89      623.69     48.88 o 
   1   3  12      330.55      273.48     40.49 o 
   2   3  12       85.19       97.25     28.88 o 
   3   3  12        5.64       19.52     43.47 o 
   4   3  12       39.96       17.42     54.75 o 
   5   3  12       10.85       -6.89     69.85 o 
  -5   4  12       38.91       58.42     53.48 o 
  -4   4  12        0.06        0.08     35.29 o 
  -3   4  12      339.11      301.53     51.00 o 
  -2   4  12      706.86      768.53     57.46 o 
  -1   4  12       52.49       34.06     27.04 o 
   0   4  12        8.68        4.60     28.01 o 
   1   4  12      190.42      198.60     45.07 o 
   3   4  12      113.35      153.56     41.38 o 
   4   4  12       40.31       14.20     50.12 o 
   5   4  12       44.49       59.73     78.26 o 
  -5   5  12       20.46       47.41     52.08 o 
  -4   5  12      207.17      140.71     59.39 o 
  -3   5  12      762.91      688.72     79.98 o 
  -2   5  12      174.69      192.00     32.51 o 
  -1   5  12       87.55       62.37     29.66 o 
   0   5  12      541.99      576.81     59.98 o 
   1   5  12       83.71       62.74     34.37 o 
   2   5  12        0.76       27.34     32.71 o 
   4   5  12      165.51      151.88     77.68 o 
   5   5  12        0.73       22.65     71.13 o 
  -5   6  12        0.15       -3.01     48.55 o 
  -4   6  12        0.53      -16.18     42.76 o 
  -3   6  12      246.96      184.03     52.48 o 
  -2   6  12      161.77      139.48     35.62 o 
  -1   6  12        2.56       -2.26     29.26 o 
   0   6  12      124.09      147.27     37.80 o 
   1   6  12      147.91      128.47     39.24 o 
   2   6  12      170.09      181.35     46.42 o 
   3   6  12      342.08      315.43     64.25 o 
   4   6  12       35.52       43.64     50.93 o 
   5   6  12       17.59       59.14     75.55 o 
  -5   7  12        1.41       13.80     54.98 o 
  -4   7  12       92.12       58.84     55.95 o 
  -3   7  12      128.23      124.76     56.11 o 
  -2   7  12        8.25      110.89     40.94 o 
  -1   7  12       94.62       86.27     39.66 o 
   0   7  12     1023.11     1190.88     86.11 o 
   1   7  12       96.81       85.33     36.98 o 
   2   7  12        0.29       65.33     35.64 o 
   3   7  12      263.08      267.43     70.60 o 
   4   7  12        0.27        5.93     44.60 o 
   5   7  12        0.42       13.05     55.02 o 
  -5   8  12       66.36      113.56     65.96 o 
  -4   8  12       11.31        8.71     48.64 o 
  -3   8  12      175.00      100.33     54.82 o 
  -2   8  12      743.37      738.29     80.47 o 
  -1   8  12      255.03      248.81     52.19 o 
   0   8  12        1.59       20.28     28.89 o 
   1   8  12        5.37       16.41     33.68 o 
   2   8  12      284.53      340.82     58.42 o 
   3   8  12       68.19       62.47     51.46 o 
   4   8  12      135.90      119.71     69.37 o 
   5   8  12      237.61      240.64     89.98 o 
  -5   9  12        0.10       36.98     57.90 o 
  -4   9  12       48.79       25.94     50.41 o 
  -3   9  12       54.56       51.53     50.93 o 
  -2   9  12      154.16      120.20     44.21 o 
  -1   9  12      333.08      270.27     56.11 o 
   0   9  12     1449.79     1617.33    102.94 o 
   1   9  12      650.48      581.08     63.80 o 
   2   9  12      513.64      499.65     79.53 o 
   3   9  12        0.08      -24.00     41.87 o 
   4   9  12        2.20       18.31     61.73 o 
  -5  10  12      183.94      161.78     73.63 o 
  -4  10  12      101.36      188.68     71.79 o 
  -3  10  12       14.38       24.93     47.30 o 
  -2  10  12       11.90       25.63     45.44 o 
  -1  10  12      506.78      532.39     71.79 o 
   0  10  12      215.11      271.22     53.92 o 
   1  10  12      139.00      160.94     40.79 o 
   2  10  12        0.12       15.50     40.51 o 
   3  10  12      171.70      208.67     76.59 o 
   4  10  12        1.96        7.76     64.18 o 
  -5  11  12       18.94       55.42     66.14 o 
  -4  11  12        3.09       -1.69     49.26 o 
  -3  11  12      138.82      153.25     63.96 o 
  -2  11  12        9.93        9.04     43.08 o 
  -1  11  12      108.62      115.57     46.56 o 
   0  11  12      393.31      356.64     52.52 o 
   1  11  12      124.56      105.14     44.71 o 
   2  11  12      237.54      224.97     59.99 o 
   3  11  12        7.61      145.12     73.77 o 
   4  11  12       13.83      -19.71     62.95 o 
  -5  12  12       10.58       45.41     67.79 o 
  -4  12  12        3.37       40.22     54.85 o 
  -3  12  12      179.89      119.73     63.56 o 
  -2  12  12       85.40       96.53     54.16 o 
  -1  12  12        3.78       31.01     37.04 o 
   0  12  12       58.30       97.36     44.68 o 
   1  12  12       74.11       89.62     50.52 o 
   2  12  12       32.84       44.58     56.98 o 
   3  12  12       12.14      -16.38     54.32 o 
   4  12  12        1.07      -45.41     61.49 o 
  -4  13  12       35.13       -0.65     52.16 o 
  -3  13  12        7.47       41.54     53.50 o 
  -2  13  12      495.99      411.23     83.67 o 
  -1  13  12       88.68       99.14     45.90 o 
   0  13  12      645.59      794.88     87.96 o 
   1  13  12       12.69      -11.50     41.87 o 
   2  13  12      230.66      168.65     73.75 o 
   3  13  12       32.63       18.25     63.31 o 
   4  13  12       20.58       44.16     75.00 o 
  -4  14  12       87.16       34.79     63.37 o 
  -3  14  12      303.01      302.63     80.82 o 
  -2  14  12      291.76      363.56     82.94 o 
  -1  14  12      324.71      303.99     79.04 o 
   0  14  12        6.29       -9.10     38.85 o 
   1  14  12       48.56       17.54     76.58 o 
   2  14  12      272.09      413.34    104.60 o 
   3  14  12      166.29      177.92     85.62 o 
   4  14  12       19.57       -2.46     72.77 o 
  -4  15  12        2.71       33.56     61.22 o 
  -3  15  12        8.82       75.24     55.21 o 
  -2  15  12       90.38      154.16     67.36 o 
  -1  15  12        0.71       26.09     51.79 o 
   0  15  12      873.45     1137.50    106.87 o 
   1  15  12       76.10      108.68     54.08 o 
   2  15  12      149.38      113.37     74.42 o 
   3  15  12      101.33       84.30     73.93 o 
  -4  16  12       49.30       51.23     71.10 o 
  -3  16  12       13.18       -0.38     70.93 o 
  -2  16  12      106.44       61.42     61.23 o 
  -1  16  12        0.04      -23.72     51.73 o 
   0  16  12       92.35      173.03     57.04 o 
   1  16  12        6.74       32.04     49.37 o 
   2  16  12        3.15       47.12     62.84 o 
   3  16  12        0.03      -19.62     67.05 o 
  -3  17  12       28.01      102.97     89.80 o 
  -2  17  12        0.49      -21.42     71.76 o 
  -1  17  12       50.07       68.22     61.34 o 
   0  17  12       15.69       26.00     49.09 o 
   1  17  12       33.41       51.96     53.94 o 
   2  17  12      171.09      141.83     92.41 o 
   3  17  12       49.49       47.85     76.70 o 
  -3  18  12       73.64       90.19     93.30 o 
  -2  18  12        9.26      106.89     92.00 o 
  -1  18  12        9.12       -8.04     58.52 o 
   0  18  12       26.40       -9.47     66.34 o 
   1  18  12       10.70       -0.38     51.88 o 
   2  18  12        8.98      -14.76     64.26 o 
   3  18  12      140.44       71.02    109.09 o 
  -3  19  12        0.47       23.67     87.26 o 
  -2  19  12       86.19      160.97     99.50 o 
  -1  19  12        8.26        0.47     58.08 o 
   0  19  12      272.97      450.06    128.48 o 
   1  19  12       60.92       74.79     61.04 o 
   2  19  12        0.38       -3.17     64.99 o 
  -2  20  12      187.72      125.78    100.04 o 
  -1  20  12        0.01        0.57     73.67 o 
   0  20  12       20.54       48.19     81.85 o 
   1  20  12        6.67       -3.04     57.42 o 
   2  20  12       42.13       77.93     79.39 o 
  -1  21  12        3.68       24.49     77.88 o 
   0  21  12        0.88        5.30     76.01 o 
   1  21  12       33.61        8.98    118.07 o 
  -5   1  13       88.33       98.55     50.69 o 
  -4   1  13       10.40       38.38     37.64 o 
  -3   1  13        0.11       12.41     83.42 o 
  -1   1  13        0.03       -2.52     19.55 o 
   0   1  13       89.47       95.24     39.51 o 
   1   1  13      108.94       94.20     30.77 o 
   2   1  13      476.84      434.72     54.49 o 
   3   1  13      795.95      797.02     92.26 o 
   4   1  13       21.06       -6.37     53.12 o 
   5   1  13        2.88      108.56     84.77 o 
  -5   2  13      116.58      211.07     63.22 o 
  -4   2  13      559.81      534.45     79.01 o 
  -3   2  13       43.23       42.26     32.11 o 
  -2   2  13      695.35      708.13     52.86 o 
  -1   2  13       30.05       21.37     26.41 o 
   0   2  13      552.06      704.66     56.01 o 
   1   2  13        5.83       -0.30     23.85 o 
   3   2  13       24.83       21.26     40.80 o 
   5   2  13      345.67      356.39    111.10 o 
  -5   3  13      100.78      176.60     59.66 o 
  -4   3  13        6.02       -1.83     36.93 o 
  -1   3  13        7.07       29.54     53.52 o 
   0   3  13      710.61      709.58     57.13 o 
   1   3  13      698.09      606.61     53.41 o 
   2   3  13      506.07      543.09     64.90 o 
   3   3  13      731.64      726.62     86.02 o 
   4   3  13       49.18       22.15     64.68 o 
   5   3  13        1.39       11.36     76.73 o 
  -5   4  13       96.85      122.29     65.09 o 
  -4   4  13      313.60      315.73     75.45 o 
  -3   4  13       93.45       90.13     50.15 o 
  -2   4  13      380.47      385.52     44.26 o 
  -1   4  13       30.08       22.72     33.88 o 
   0   4  13      166.21      179.16     47.22 o 
   1   4  13      300.29      225.89     44.94 o 
   2   4  13       18.22      103.66     66.55 o 
   3   4  13       17.72      -18.49     37.52 o 
   4   4  13      157.79      167.47     82.61 o 
   5   4  13      159.87      242.70     93.44 o 
  -5   5  13       32.00       29.81     55.08 o 
  -4   5  13      241.52      310.49     76.89 o 
  -3   5  13       79.17       98.26     53.43 o 
  -2   5  13        8.28       22.47     24.90 o 
  -1   5  13     1445.67     1229.40     83.12 o 
   0   5  13      190.98      212.28     50.10 o 
   2   5  13       97.71       86.23     48.60 o 
   3   5  13       15.47      102.23     55.08 o 
   4   5  13        1.75       39.72     50.65 o 
  -5   6  13        4.67       -1.15     52.10 o 
  -4   6  13        0.08       25.24     50.37 o 
  -3   6  13        5.64       18.06     43.79 o 
  -2   6  13        0.17       30.36     34.15 o 
  -1   6  13      451.65      430.62     55.36 o 
   0   6  13        1.48       -5.71     29.86 o 
   1   6  13      725.75      629.50     67.72 o 
   2   6  13       85.67       61.11     67.98 o 
   3   6  13       22.76       -3.37     42.31 o 
   4   6  13      199.93      253.02     68.54 o 
  -5   7  13       40.71      111.75     66.59 o 
  -4   7  13      330.11      310.34     81.86 o 
  -3   7  13      372.29      425.79     83.57 o 
  -2   7  13      799.17      669.04     78.81 o 
  -1   7  13      341.64      332.68     59.98 o 
   0   7  13        5.27        9.47     29.87 o 
   1   7  13        0.29       14.55     78.29 o 
   2   7  13      495.14      581.04     88.25 o 
   3   7  13        4.40       53.90     91.55 o 
   4   7  13       18.52       51.41     64.37 o 
  -5   8  13        0.54       18.86     57.98 o 
  -4   8  13      277.32      196.99     71.53 o 
  -3   8  13      100.18       75.73     51.62 o 
  -2   8  13      280.04      282.95     56.56 o 
  -1   8  13       22.13       12.75     35.23 o 
   0   8  13       55.16       53.86     34.67 o 
   1   8  13       61.74       61.93     37.45 o 
   2   8  13       53.07      151.13     65.96 o 
   3   8  13       77.07       30.50     48.37 o 
   4   8  13        0.68       -4.71     58.87 o 
  -5   9  13      101.78       48.71     63.63 o 
  -4   9  13       68.77       98.25     62.27 o 
  -3   9  13        9.77        5.19     46.73 o 
  -2   9  13      230.72      227.92     54.95 o 
  -1   9  13      241.50      284.50     57.38 o 
   0   9  13       11.42       35.73     33.28 o 
   1   9  13        1.35       18.89     30.23 o 
   2   9  13       11.09       13.69     75.29 o 
   3   9  13       10.97        0.21     56.00 o 
   4   9  13       10.53      -52.00     52.00 o 
  -5  10  13       22.24       37.42     64.40 o 
  -4  10  13       20.87       28.47     57.16 o 
  -3  10  13        9.52       57.16     54.81 o 
  -2  10  13        8.32      -15.49     35.38 o 
  -1  10  13       20.94       30.82     38.78 o 
   0  10  13        8.72       59.44     35.44 o 
   1  10  13       74.97       47.19     45.43 o 
   2  10  13      179.75      171.65     73.76 o 
   3  10  13      218.42      298.09     88.40 o 
   4  10  13       71.51       59.16     68.08 o 
  -4  11  13       24.81        3.05     56.45 o 
  -3  11  13      707.66      700.52    111.05 o 
  -2  11  13        0.09       10.35     48.68 o 
  -1  11  13      317.19      335.14     63.86 o 
   0  11  13        1.45       38.94     35.31 o 
   1  11  13      178.60      166.71     59.39 o 
   2  11  13        0.06      -23.83     51.97 o 
   4  11  13       73.32       46.74     79.79 o 
  -4  12  13       37.95       50.12     62.32 o 
  -3  12  13       70.14      117.76     63.40 o 
  -2  12  13       88.99      112.73     57.34 o 
  -1  12  13      279.82      305.94     64.40 o 
   0  12  13      373.59      396.83     59.66 o 
   1  12  13      106.59       38.93     48.54 o 
   2  12  13       38.30       77.13     66.34 o 
   3  12  13       93.53       52.67     65.53 o 
   4  12  13      113.73      108.97     82.12 o 
  -4  13  13       44.53       55.25     64.41 o 
  -3  13  13       70.19       65.92     57.21 o 
  -2  13  13        2.21       51.12     52.98 o 
  -1  13  13      332.50      261.57     74.22 o 
   0  13  13        0.03       35.72     45.63 o 
   1  13  13        3.96        2.94     43.49 o 
   2  13  13        0.13      -19.99     56.70 o 
   3  13  13        4.24      -16.67     62.58 o 
  -4  14  13       10.19        4.25     60.03 o 
  -3  14  13        2.52       56.06     58.91 o 
  -2  14  13        8.89       51.87     58.26 o 
  -1  14  13        1.05       -9.64     47.63 o 
   0  14  13        1.93       23.16     41.95 o 
   1  14  13        2.45       -0.27     43.67 o 
   2  14  13      110.37      158.18     76.08 o 
   3  14  13        2.74      -52.51     58.89 o 
  -4  15  13       61.09       63.15     67.29 o 
  -3  15  13       95.63      127.67     68.77 o 
  -2  15  13       25.22       69.33     84.08 o 
  -1  15  13       47.64       80.41     63.39 o 
   0  15  13       70.54       76.26     52.82 o 
   1  15  13       82.73       37.26     51.51 o 
   2  15  13        0.65       11.57     63.34 o 
   3  15  13        5.36       66.74    116.36 o 
  -3  16  13        2.35       27.90     57.23 o 
  -2  16  13       73.33       78.70     83.61 o 
  -1  16  13      253.93      161.00     72.92 o 
   0  16  13       63.72      107.60     60.31 o 
   1  16  13      240.70      220.71     70.12 o 
   2  16  13       90.13      112.09     77.31 o 
   3  16  13      246.56      261.71    100.46 o 
  -3  17  13      241.01      212.85     83.70 o 
  -2  17  13        0.63       59.71     85.66 o 
  -1  17  13      237.20      349.56     93.20 o 
   0  17  13        0.11       12.20     65.74 o 
   1  17  13       38.95       57.83     56.54 o 
   2  17  13        1.62        6.24     65.32 o 
  -3  18  13      134.81      143.43    105.86 o 
  -2  18  13       13.28       37.78     83.61 o 
  -1  18  13       65.34      125.70     74.40 o 
   0  18  13      156.62      254.65    104.42 o 
   1  18  13       16.37       28.66     55.64 o 
   2  18  13      119.57      121.74     86.48 o 
  -2  19  13       41.83       30.59     91.89 o 
  -1  19  13       14.11      -17.08     73.41 o 
   0  19  13      102.12      129.21     93.47 o 
   1  19  13       47.04       43.99     60.54 o 
  -1  20  13       25.65        4.57     81.78 o 
   0  20  13       67.78       81.65     91.76 o 
   1  20  13        6.35      -24.38    101.39 o 
  -5   0  14      221.78      380.57    103.58 o 
  -4   0  14      146.73      166.04     75.70 o 
  -3   0  14       36.88       76.58     97.11 o 
   0   0  14      112.44       45.41     53.72 o 
   1   0  14     1226.86     1106.55    122.47 o 
   2   0  14      909.48     1032.11    113.23 o 
   3   0  14     1007.02      864.16    191.23 o 
   4   0  14     1096.91     1126.83    231.87 o 
  -5   1  14        1.33       32.93     48.70 o 
  -4   1  14       49.79       67.15     51.31 o 
  -3   1  14       60.32      151.82     47.25 o 
  -2   1  14      188.02      248.61     39.61 o 
  -1   1  14     1044.96      957.54     92.44 o 
   0   1  14      576.24      598.92     74.14 o 
   2   1  14      317.06      356.07     51.04 o 
   3   1  14        0.00       40.22     51.65 o 
   4   1  14       46.22       50.06     75.57 o 
  -5   2  14        2.99       31.14     51.76 o 
  -4   2  14       98.20       44.69     44.49 o 
  -3   2  14       14.14       19.59     37.22 o 
  -2   2  14      396.23      367.88     46.34 o 
  -1   2  14       41.33       25.96     29.48 o 
   0   2  14      177.70      217.43     33.01 o 
   1   2  14        3.20       10.16     25.09 o 
   2   2  14      122.20      159.69     56.71 o 
   3   2  14       15.89       42.64     44.07 o 
   4   2  14       54.25       98.59     78.18 o 
  -5   3  14       37.19       43.62     53.64 o 
  -4   3  14        9.28       30.66     41.84 o 
  -3   3  14      160.54      191.38     51.23 o 
  -2   3  14       93.97      147.00     45.96 o 
  -1   3  14        7.41       -4.75     27.07 o 
   0   3  14      302.62      363.76     47.76 o 
   1   3  14       84.63       92.07     36.89 o 
   2   3  14       64.16      122.16     54.81 o 
   3   3  14       27.08       56.66     46.91 o 
   4   3  14        1.33        0.39     49.77 o 
  -5   4  14        9.83       59.61     61.11 o 
  -4   4  14       88.23       84.77     56.68 o 
  -3   4  14        8.29        9.09     46.53 o 
  -2   4  14      142.02      134.79     46.57 o 
  -1   4  14       96.04       86.63     35.92 o 
   0   4  14      117.52      121.43     34.91 o 
   1   4  14      166.01      150.04     42.73 o 
   2   4  14      159.75      212.30     58.06 o 
   3   4  14       47.27       50.01     54.65 o 
   4   4  14       56.27       67.16     60.64 o 
  -5   5  14       90.71      117.12     70.48 o 
  -4   5  14       30.76        5.43     50.83 o 
  -3   5  14      237.57      184.69     67.60 o 
  -2   5  14        3.92      -12.20     34.61 o 
  -1   5  14      488.90      439.42     57.02 o 
   0   5  14        5.99        0.39     34.57 o 
   1   5  14      102.28      102.65     39.28 o 
   2   5  14        1.01       34.80     41.50 o 
   3   5  14       68.43       79.76     57.82 o 
   4   5  14       12.64      -17.70     49.46 o 
  -5   6  14       54.20       58.19     62.45 o 
  -4   6  14       41.95       45.59     57.66 o 
  -3   6  14       98.31      111.15     59.26 o 
  -2   6  14       24.66       46.01     49.84 o 
  -1   6  14       23.27       41.61     31.44 o 
   0   6  14        2.78       13.23     36.00 o 
   1   6  14       75.17       69.10     41.18 o 
   2   6  14      534.20      578.38     93.65 o 
   3   6  14      459.47      521.83     93.60 o 
   4   6  14       70.05       30.33     69.56 o 
  -5   7  14       19.58      -12.28     55.38 o 
  -4   7  14        0.94       21.45     53.74 o 
  -3   7  14        3.35      -11.42     43.78 o 
  -2   7  14      737.95      754.97     85.98 o 
  -1   7  14      424.39      518.52     62.39 o 
   0   7  14      277.29      333.24     62.02 o 
   3   7  14      103.91      120.94     74.24 o 
   4   7  14       42.57       -6.35     68.58 o 
  -5   8  14        9.57       75.74     66.38 o 
  -4   8  14       63.48       68.20     61.57 o 
  -3   8  14       12.28       19.98     46.11 o 
  -2   8  14      706.40      714.34     84.78 o 
  -1   8  14        0.01        3.54     37.64 o 
   0   8  14       94.18      114.54     46.77 o 
   1   8  14        0.05        1.28     40.92 o 
   3   8  14        4.88       26.73     63.47 o 
   4   8  14        7.83       38.39     69.91 o 
  -4   9  14      222.08      221.75     77.55 o 
  -3   9  14      240.49      360.53    169.17 o 
  -2   9  14       45.01       47.34     41.11 o 
  -1   9  14      332.34      339.90     65.87 o 
   0   9  14       92.39       91.50     39.06 o 
   1   9  14      286.12      230.98     65.73 o 
   2   9  14      293.37      117.97    119.78 o 
   3   9  14      220.89      196.61     80.80 o 
   4   9  14        5.16       14.95     64.96 o 
  -4  10  14      271.31      216.12     77.42 o 
  -3  10  14      145.26      155.33     68.36 o 
  -2  10  14      247.47      299.61     62.81 o 
  -1  10  14        0.01       23.44     41.25 o 
   0  10  14      178.53      139.15     45.23 o 
   1  10  14       58.08       29.89     44.96 o 
   2  10  14      203.57      168.62     79.47 o 
   3  10  14        7.50      -14.81     61.64 o 
   4  10  14        1.27      -38.63     65.59 o 
  -4  11  14       58.34       92.89     66.68 o 
  -3  11  14        1.00       17.29     53.32 o 
  -2  11  14       38.73       50.03     43.63 o 
  -1  11  14       59.21       53.09     53.55 o 
   0  11  14       73.28      144.49     45.34 o 
   1  11  14        7.36       26.30     44.94 o 
   2  11  14        8.58       26.27     58.68 o 
   3  11  14        9.33       18.13     65.62 o 
  -4  12  14        0.54        5.06     56.53 o 
  -3  12  14       63.44       64.05     59.72 o 
  -2  12  14      160.38      210.58     93.59 o 
  -1  12  14       14.13        1.63     47.84 o 
   0  12  14        5.64        2.81     33.20 o 
   1  12  14      115.02       79.37     63.78 o 
   2  12  14       32.83       32.94     69.52 o 
   3  12  14        8.41        2.60     62.04 o 
  -4  13  14        2.52       15.04     64.20 o 
  -3  13  14       15.81       46.26     57.19 o 
  -2  13  14       16.21       23.00     73.27 o 
  -1  13  14       50.13       63.71     58.46 o 
   0  13  14       27.44       70.42     39.83 o 
   1  13  14       20.50       18.09     49.59 o 
   2  13  14       49.86       70.26     68.17 o 
   3  13  14      364.10      424.56    110.52 o 
  -3  14  14       25.07       67.53     61.74 o 
  -2  14  14      368.23      436.11    123.87 o 
  -1  14  14        8.67       17.63     55.55 o 
   0  14  14      291.98      351.62     70.64 o 
   1  14  14       34.79        5.63     49.96 o 
   2  14  14       61.13      108.23    106.95 o 
   3  14  14       29.82      -46.20     76.58 o 
  -3  15  14       10.94       31.75     58.76 o 
  -2  15  14        0.09       75.50     85.80 o 
  -1  15  14       36.02      106.85     68.92 o 
   0  15  14        0.06       14.00     42.54 o 
   1  15  14       14.94       -4.40     50.05 o 
   2  15  14       50.55       53.83     69.88 o 
  -3  16  14        0.65       59.30     59.77 o 
  -2  16  14        0.12       64.84    103.10 o 
  -1  16  14       88.06      105.90     72.19 o 
   0  16  14       14.65      -37.78     62.60 o 
   1  16  14        3.80       28.07     56.61 o 
   2  16  14       31.25        0.85     67.51 o 
  -2  17  14       55.13       92.70    130.05 o 
  -1  17  14      177.66      179.00     83.38 o 
   0  17  14       98.04      102.27     86.13 o 
   1  17  14       46.34       40.64     57.16 o 
   2  17  14        9.70       17.68     70.63 o 
  -2  18  14      121.01       90.18    102.44 o 
  -1  18  14        5.92       16.90     75.21 o 
   0  18  14      321.27      446.60    124.08 o 
   1  18  14       48.51       75.96     75.53 o 
  -1  19  14       33.15      106.87     87.88 o 
   0  19  14        1.66      -34.41     72.25 o 
  -5   1  15       27.45       66.61     53.36 o 
  -4   1  15       11.19        8.45     42.05 o 
  -3   1  15       97.63       90.32     45.58 o 
  -2   1  15      106.41      101.58     42.36 o 
  -1   1  15       17.88       16.88     28.79 o 
   0   1  15      132.94      139.48     48.21 o 
   1   1  15        6.63       33.86     33.90 o 
   2   1  15        1.88       11.25     46.71 o 
   3   1  15      126.34      140.26     68.72 o 
   4   1  15        2.47       48.31     75.44 o 
  -5   2  15       45.13      110.89     60.99 o 
  -4   2  15       16.43       -2.81     43.95 o 
  -3   2  15      155.90      176.42     54.22 o 
  -2   2  15      526.61      530.41     87.11 o 
  -1   2  15       74.65       97.45     35.58 o 
   0   2  15      292.57      391.96     67.10 o 
   1   2  15       95.65       70.77     42.94 o 
   2   2  15      432.74      472.31     87.53 o 
   3   2  15      659.49      727.20    109.11 o 
   4   2  15        7.61      -26.63     51.07 o 
  -5   3  15      142.16      132.74     74.89 o 
  -4   3  15       35.39       13.84     52.28 o 
  -3   3  15      107.91      107.88     58.91 o 
  -2   3  15      534.97      511.09    100.00 o 
  -1   3  15      222.47      223.18     46.39 o 
   0   3  15       31.65       59.50     39.10 o 
   1   3  15       85.61      102.37     44.20 o 
   2   3  15      121.45      138.02     53.17 o 
   3   3  15      375.77      293.28     95.28 o 
   4   3  15        5.62       26.94     59.13 o 
  -5   4  15        0.02       92.34     86.32 o 
  -4   4  15       21.89       -7.25     51.53 o 
  -3   4  15       96.38      122.05     60.12 o 
  -2   4  15      240.69      263.47     60.31 o 
  -1   4  15       98.46       83.43     37.08 o 
   0   4  15       78.34       98.74     45.37 o 
   1   4  15      246.92      249.82     50.71 o 
   2   4  15       28.37       -3.84     49.48 o 
   3   4  15       76.66      111.19     71.30 o 
   4   4  15        0.90        7.96     55.87 o 
  -4   5  15        5.51       -5.18     52.97 o 
  -3   5  15        5.16       34.86     53.40 o 
  -2   5  15        0.29      -28.83     42.78 o 
  -1   5  15      560.34      545.47     65.22 o 
   0   5  15       16.96       27.39     29.94 o 
   1   5  15       99.40      125.78     71.98 o 
   2   5  15       30.56       53.51     50.67 o 
   3   5  15      132.04      209.78     87.40 o 
   4   5  15      125.82       71.06     74.08 o 
  -4   6  15        1.55       10.81     55.26 o 
  -3   6  15      154.10      171.18     66.49 o 
  -2   6  15      227.46      284.80     60.27 o 
  -1   6  15      583.46      579.42     67.01 o 
   0   6  15       21.03       -7.38     36.64 o 
   1   6  15      239.09      187.19     52.24 o 
   2   6  15      110.79      112.61     66.63 o 
   3   6  15        4.09       12.60     64.36 o 
   4   6  15       22.78       54.83     73.88 o 
  -4   7  15      139.15       64.20     65.91 o 
  -3   7  15       22.20       63.28     57.42 o 
  -2   7  15      142.26      177.44     63.88 o 
  -1   7  15      504.97      514.67     65.57 o 
   0   7  15      240.73      392.39     69.89 o 
   1   7  15      561.87      481.22     74.32 o 
   2   7  15      137.96      143.80     73.85 o 
   3   7  15      168.82      156.04     80.01 o 
   4   7  15       11.18      -15.40     87.27 o 
  -4   8  15      114.21       98.42     68.85 o 
  -3   8  15       43.12       56.81     57.91 o 
  -2   8  15      101.20      111.31     58.87 o 
  -1   8  15        0.69       18.90     34.85 o 
   0   8  15       67.21      108.83     49.74 o 
   1   8  15      321.06      363.69     65.74 o 
   2   8  15       72.15       72.05     71.29 o 
   3   8  15       12.58      -17.64     61.64 o 
  -4   9  15       45.46       67.61     67.87 o 
  -3   9  15      138.34      134.66     65.40 o 
  -2   9  15       47.51      103.89     58.05 o 
  -1   9  15      176.67      116.25     51.67 o 
   0   9  15       37.12       35.62     42.72 o 
   1   9  15        0.01      -24.67     41.09 o 
   2   9  15      218.15      298.25     95.61 o 
   3   9  15       85.51      129.45     82.65 o 
  -4  10  15       12.66       11.57     59.64 o 
  -3  10  15      118.55      157.14     69.96 o 
  -2  10  15        1.37       40.71     51.35 o 
  -1  10  15        0.09      -44.29     44.29 o 
   0  10  15      111.71      161.02     55.60 o 
   1  10  15       26.96      -19.97     43.42 o 
   2  10  15      204.40      208.36     86.67 o 
   3  10  15       10.15       37.56     70.16 o 
  -4  11  15        2.17       30.05     61.08 o 
  -3  11  15      175.74      171.46     75.34 o 
  -2  11  15       36.77       44.67     54.09 o 
  -1  11  15      126.31      215.04     74.08 o 
   0  11  15        2.46       -9.85     34.62 o 
   1  11  15       90.32       58.00     51.06 o 
   2  11  15      140.10      133.58     77.24 o 
   3  11  15        6.93      -32.00     61.01 o 
  -3  12  15      135.02      152.46     75.07 o 
  -2  12  15       14.50      -11.81     47.84 o 
  -1  12  15        9.33       18.10     56.89 o 
   0  12  15      217.56      273.80     64.71 o 
   1  12  15       28.97       14.26     49.75 o 
   2  12  15       14.82       -1.79     59.00 o 
   3  12  15        0.96       27.27     97.32 o 
  -3  13  15        1.49       31.84     63.91 o 
  -2  13  15        2.22      -14.80     49.01 o 
  -1  13  15      224.67      217.15     77.22 o 
   0  13  15        0.43       42.82     44.20 o 
   1  13  15      185.23      147.06     64.43 o 
   2  13  15        6.48       18.01     63.94 o 
  -3  14  15        2.32       45.21     64.47 o 
  -2  14  15        2.85       48.66     86.66 o 
  -1  14  15       37.93       49.47     61.36 o 
   0  14  15      111.19      155.60     55.94 o 
   1  14  15        0.27       15.35     52.97 o 
   2  14  15        9.10      -20.92     64.28 o 
  -3  15  15      129.38      121.36     69.86 o 
  -2  15  15        3.99       46.43     86.36 o 
  -1  15  15       46.91       22.11     62.23 o 
   0  15  15       22.79       29.56     74.06 o 
   1  15  15       30.58       23.02     66.91 o 
   2  15  15      137.88      201.52     89.90 o 
  -2  16  15        0.13       30.11     90.12 o 
  -1  16  15       73.02       56.65     70.66 o 
   0  16  15        0.18      -37.66     72.37 o 
   1  16  15       24.84       36.53     68.86 o 
  -2  17  15        3.97       -4.73     87.26 o 
  -1  17  15       66.53       86.14     89.60 o 
   0  17  15       69.55       57.40     82.89 o 
   1  17  15      100.27      167.10     85.92 o 
  -1  18  15        2.05      -15.03     82.24 o 
   0  18  15        1.00      -16.45     74.77 o 
  -4   0  16      176.15      217.39     89.94 o 
  -3   0  16      892.35      996.85    143.74 o 
  -2   0  16        3.21      261.81    130.91 o 
  -1   0  16      326.58      357.80     97.98 o 
   0   0  16        1.42       19.52     56.42 o 
   1   0  16      261.86      316.83    155.93 o 
   2   0  16        1.84       -7.70     90.27 o 
   3   0  16       46.28       82.57    109.09 o 
  -4   1  16       35.29        2.76     45.54 o 
  -3   1  16       42.63       75.89     47.11 o 
  -1   1  16      120.93      123.41     49.93 o 
   0   1  16       19.22       15.45     38.50 o 
   1   1  16      283.43      278.36     71.85 o 
   2   1  16      672.30      829.10    114.75 o 
   3   1  16       36.05       49.31     49.91 o 
  -4   2  16       13.67       -1.79     45.39 o 
  -3   2  16        8.78       94.41     57.73 o 
  -2   2  16        0.03        5.13     66.47 o 
  -1   2  16      100.15       57.97     44.51 o 
   0   2  16       71.09      102.07     47.19 o 
   1   2  16        4.58       15.59     50.13 o 
   2   2  16        0.29       12.38     54.70 o 
   3   2  16       32.74       57.37     70.20 o 
  -4   3  16        3.00        3.44     53.58 o 
  -3   3  16       56.23      136.55     64.55 o 
  -2   3  16      207.54      188.24     64.23 o 
  -1   3  16       61.54       33.78     43.24 o 
   0   3  16        3.90        4.86     36.11 o 
   1   3  16       35.04       29.08     48.92 o 
   2   3  16        3.37       17.89     53.52 o 
   3   3  16       11.02       72.50     74.25 o 
  -4   4  16       14.08       -6.99     56.88 o 
  -3   4  16       73.94       62.61     57.63 o 
  -2   4  16      119.54      113.39     57.26 o 
  -1   4  16      174.94      161.82     54.09 o 
   0   4  16       91.02      127.84     55.39 o 
   1   4  16       21.98       67.01     59.96 o 
   2   4  16       85.32       82.92     59.92 o 
   3   4  16       58.85      -25.79     64.49 o 
  -4   5  16       10.17       -1.16     57.93 o 
  -3   5  16       49.61       30.75     55.78 o 
  -2   5  16      116.97      105.15     58.21 o 
  -1   5  16       17.07        9.02     41.39 o 
   0   5  16      161.98      200.51     57.35 o 
   1   5  16       69.63       70.19     53.48 o 
   2   5  16      362.55      347.47     84.10 o 
   3   5  16        3.81      -29.77     61.23 o 
  -4   6  16       14.02       60.26     62.97 o 
  -3   6  16      241.75      219.38     78.44 o 
  -2   6  16        0.01      -22.43     46.73 o 
  -1   6  16        7.54        7.58     42.13 o 
   0   6  16       28.92       76.60     45.81 o 
   1   6  16       46.27       83.93     46.63 o 
   2   6  16       41.34       91.72     75.01 o 
   3   6  16       20.04       15.90     63.08 o 
  -4   7  16        8.91      -14.28     58.02 o 
  -3   7  16        1.85        4.77     57.03 o 
  -2   7  16      409.52      413.26     86.60 o 
  -1   7  16      392.30      411.81     70.59 o 
   0   7  16        4.08        8.36     39.64 o 
   1   7  16        0.14       53.90     93.69 o 
   2   7  16      460.56      506.88    184.38 o 
   3   7  16        0.21       -7.11     70.74 o 
  -4   8  16       18.19       44.08     65.13 o 
  -3   8  16        8.40       -5.59     56.27 o 
  -2   8  16       33.85       32.81     54.36 o 
  -1   8  16        9.87       35.47     40.92 o 
   0   8  16      321.04      410.89     74.13 o 
   1   8  16      140.55      152.79     55.65 o 
   2   8  16       54.93       57.14     72.25 o 
   3   8  16      138.71      180.89     92.16 o 
  -4   9  16       75.32      151.40     97.30 o 
  -3   9  16       38.58       44.40     62.62 o 
  -2   9  16      663.22      693.84    111.76 o 
  -1   9  16        9.96       16.09     42.60 o 
   0   9  16      137.41      186.00     60.45 o 
   1   9  16        3.46        8.63     41.05 o 
   3   9  16       21.22       67.13     76.67 o 
  -3  10  16       84.38      125.99     72.86 o 
  -2  10  16       14.81       15.46     57.38 o 
  -1  10  16      396.92      406.25     92.75 o 
   0  10  16       12.71       55.24     54.01 o 
   1  10  16      126.48       90.51     51.12 o 
   2  10  16       37.92       45.10     71.18 o 
   3  10  16       33.46       53.40     80.40 o 
  -3  11  16       15.44        4.49     61.42 o 
  -2  11  16        0.45       79.22     59.60 o 
  -1  11  16       44.55      108.36     68.38 o 
   0  11  16      119.19       93.78     60.36 o 
   1  11  16       45.61       -0.87     48.07 o 
   2  11  16        0.04       -7.23     64.84 o 
  -3  12  16        3.43       17.08     61.88 o 
  -2  12  16      111.02      103.61     64.39 o 
  -1  12  16        0.86       92.10     68.35 o 
   0  12  16       10.06       35.85     56.85 o 
   1  12  16       21.91       23.20     55.48 o 
   2  12  16        2.12       19.91     66.70 o 
  -3  13  16        0.39       -8.72     61.80 o 
  -2  13  16      294.31      282.89     85.23 o 
  -1  13  16       17.32       30.50     62.45 o 
   0  13  16       76.49       83.02     81.49 o 
   1  13  16        2.67       -9.83     61.75 o 
   2  13  16       12.06       47.06    113.37 o 
  -2  14  16       57.24      104.80     96.40 o 
  -1  14  16      122.95      119.38     71.87 o 
   0  14  16      148.34      197.44     99.50 o 
   1  14  16      275.05      192.39     88.18 o 
  -2  15  16       83.39      170.95     76.51 o 
  -1  15  16        7.81      -64.47     69.58 o 
   0  15  16      142.32      178.61     98.01 o 
   1  15  16       94.65      141.22     82.44 o 
  -1  16  16        8.24        6.84     79.71 o 
   0  16  16       69.22       92.97    153.15 o 
  -4   1  17       51.48      119.11     93.38 o 
  -3   1  17        9.98        9.82     76.61 o 
  -2   1  17      415.05      446.40    119.62 o 
  -1   1  17       59.03       61.37     47.02 o 
   0   1  17      111.41      139.19     54.93 o 
   1   1  17       39.44        9.69     62.30 o 
   2   1  17       30.18       71.44    108.23 o 
   3   1  17      149.62      247.72     83.39 o 
  -4   2  17       26.77       75.17     83.82 o 
  -3   2  17       48.21       82.23     83.16 o 
  -2   2  17       16.43       29.69     77.70 o 
  -1   2  17       29.01       31.82     46.05 o 
   0   2  17        1.36        3.56     42.08 o 
   1   2  17      211.83      236.67     89.67 o 
   2   2  17        0.36       19.16     69.43 o 
   3   2  17      376.16      361.22     93.51 o 
  -4   3  17       62.30      142.80     99.66 o 
  -3   3  17        3.44      -11.11     69.90 o 
  -2   3  17      312.91      290.64    104.04 o 
  -1   3  17      211.29      285.40     66.71 o 
   0   3  17      349.33      511.12     79.93 o 
   1   3  17      115.69      104.18     95.40 o 
   2   3  17       57.41       49.09     61.25 o 
   3   3  17      103.35       89.19     69.86 o 
  -4   4  17       22.71       -4.92     81.07 o 
  -3   4  17        4.96       43.42     81.07 o 
  -2   4  17        2.83       26.72     73.20 o 
  -1   4  17       14.88        1.27     43.08 o 
   0   4  17        3.63       16.57     44.51 o 
   1   4  17      151.09      163.94     83.17 o 
   2   4  17        1.75       -7.85     52.53 o 
   3   4  17      149.59      163.16     78.79 o 
  -3   5  17        3.05       63.66     86.55 o 
  -2   5  17       63.11      108.01     82.00 o 
  -1   5  17       14.41        3.68     53.31 o 
   0   5  17        2.69      -31.48     40.67 o 
   1   5  17      278.88      346.11    104.02 o 
   2   5  17        4.97       12.94     58.61 o 
   3   5  17        1.28       63.50     81.61 o 
  -3   6  17      103.93       63.66     85.89 o 
  -2   6  17        7.85       -6.03     71.99 o 
  -1   6  17      492.91      577.53    100.82 o 
   0   6  17       71.79      113.76     53.98 o 
   1   6  17      113.89       79.34     71.27 o 
   2   6  17       21.22      -27.17     52.27 o 
   3   6  17        0.04       -0.28     74.41 o 
  -3   7  17      157.13      179.42     79.24 o 
  -2   7  17      315.61      346.78    110.53 o 
  -1   7  17       46.16       30.74     56.98 o 
   0   7  17      101.91      103.07     52.99 o 
   1   7  17       34.13       47.90     70.94 o 
   2   7  17      135.25       85.22     66.35 o 
  -3   8  17       24.50       40.87     63.86 o 
  -2   8  17        1.92        8.54     73.88 o 
  -1   8  17        0.14        5.03     55.64 o 
   0   8  17       53.88       54.42     56.85 o 
   1   8  17      185.58      179.29     69.79 o 
   2   8  17        3.54       21.52     57.89 o 
  -3   9  17       13.11       48.82     65.79 o 
  -2   9  17       18.32       61.48     80.89 o 
  -1   9  17       20.78       26.53     59.97 o 
   0   9  17      169.23      274.18     81.29 o 
   1   9  17       85.39       55.51     59.99 o 
   2   9  17      101.56       76.37     75.28 o 
  -3  10  17      281.13      285.71     93.30 o 
  -2  10  17       89.15       58.69     92.52 o 
  -1  10  17       22.75       54.38     65.48 o 
   0  10  17       21.45       41.06     57.94 o 
   1  10  17        8.14       16.77     53.21 o 
   2  10  17        4.30       19.11     69.86 o 
  -2  11  17        7.28       57.08     90.30 o 
  -1  11  17        6.31       -0.82     56.73 o 
   0  11  17       12.26       36.37     77.57 o 
   1  11  17       17.35       34.83     57.93 o 
   2  11  17      285.85      248.99    101.51 o 
  -2  12  17      123.97      107.07     69.41 o 
  -1  12  17      159.15      201.03     83.31 o 
   0  12  17      131.96      168.79     93.44 o 
   1  12  17       31.37       79.98     63.07 o 
  -2  13  17        2.78       26.31     64.04 o 
  -1  13  17        5.30       -4.52     76.07 o 
   0  13  17      136.81      137.93     90.84 o 
   1  13  17       11.41       81.86     64.67 o 
  -1  14  17       35.43       56.99     79.53 o 
   0  14  17       19.99       33.65     81.82 o 
  -1   0  18      138.92      193.79    137.75 o 
   0   0  18      256.72      262.41     94.57 o 
   1   0  18      202.95      155.29    125.77 o 
   2   0  18      605.13      607.91    203.21 o 
  -3   1  18      110.93      168.97     97.45 o 
  -2   1  18       14.28       15.27     68.70 o 
  -1   1  18      164.65       71.76     61.64 o 
   0   1  18       13.27       41.31     48.66 o 
   1   1  18       34.55       33.74     72.34 o 
   2   1  18        2.23       -5.39     75.40 o 
  -3   2  18       18.16       79.20     85.76 o 
  -2   2  18       12.91      -10.88     67.57 o 
  -1   2  18       51.27       88.11     63.44 o 
   0   2  18       43.22       93.45     52.50 o 
   1   2  18        0.18      -40.64     91.98 o 
   2   2  18        3.58      -24.58     71.23 o 
  -3   3  18       26.30       14.52     79.29 o 
  -2   3  18        5.53        7.21     71.44 o 
  -1   3  18       63.64      125.39     65.63 o 
   0   3  18       28.01       49.58     49.58 o 
   1   3  18        1.29       -7.32     67.85 o 
   2   3  18       11.72      -23.53     70.48 o 
  -3   4  18      127.60      104.64     94.39 o 
  -2   4  18      169.75      112.42     92.83 o 
  -1   4  18       40.11       -9.78     58.61 o 
   0   4  18      113.71      141.92     59.06 o 
   1   4  18       76.66       67.62     73.61 o 
   2   4  18       37.82       92.96    119.36 o 
  -3   5  18       75.32      113.68    120.21 o 
  -2   5  18        1.50       62.41     79.08 o 
  -1   5  18      110.21       93.41     64.64 o 
   0   5  18        5.65      -14.56     53.86 o 
   1   5  18       38.71       32.58     70.02 o 
   2   5  18       94.71      118.20     72.10 o 
  -3   6  18       64.97      120.36     97.94 o 
  -2   6  18       64.02       76.08     93.90 o 
  -1   6  18      278.87      270.56     82.48 o 
   0   6  18      248.98      261.35     80.78 o 
   1   6  18        2.00       20.98     74.40 o 
   2   6  18      262.68      234.15     82.07 o 
  -3   7  18       80.93       83.21     91.76 o 
  -2   7  18        5.83       39.90     79.69 o 
  -1   7  18       36.28       53.88     65.66 o 
   0   7  18      179.01      230.79     80.43 o 
   1   7  18        6.14       55.25     78.61 o 
   2   7  18       53.70       53.00     65.81 o 
  -2   8  18      120.81      133.98     99.65 o 
  -1   8  18       36.06       50.60     69.60 o 
   0   8  18       66.64      100.90     66.40 o 
   1   8  18       67.41       61.44     81.07 o 
  -2   9  18      150.63      118.20     97.17 o 
  -1   9  18      188.42      207.31     80.92 o 
   0   9  18        2.81       26.38     76.68 o 
   1   9  18      258.97      195.91    100.22 o 
  -2  10  18       59.83       73.86     90.00 o 
  -1  10  18       41.65       85.86     89.11 o 
   0  10  18       61.14      145.68     90.45 o 
   1  10  18       24.23       -5.40     72.29 o 
  -1  11  18       55.35       50.05    116.36 o 
   0  11  18        0.92       17.53     77.23 o 
   0  12  18       15.23       17.28     80.22 o 
  -2   1  19        3.56      -10.72     73.78 o 
  -1   1  19       82.96      109.74     86.68 o 
   0   1  19       12.71      -23.06     72.73 o 
   1   1  19        4.31       14.03     75.51 o 
  -2   2  19      310.60      246.57    108.82 o 
  -1   2  19      257.98      314.82    112.25 o 
   0   2  19      136.05      170.00     75.80 o 
   1   2  19       29.50       67.09     83.39 o 
  -2   3  19        3.46       11.18     81.86 o 
  -1   3  19      120.11      152.73     94.01 o 
   0   3  19        6.59       13.23     60.73 o 
   1   3  19      237.35      278.40    119.78 o 
  -2   4  19      101.82      173.19     97.64 o 
  -1   4  19      173.17      222.02    104.50 o 
   0   4  19       14.65       35.21     62.27 o 
   1   4  19        5.32       -0.23     76.68 o 
  -2   5  19        6.79        0.27     75.14 o 
  -1   5  19       45.74       55.94     84.11 o 
   0   5  19        1.97       21.12     65.02 o 
   1   5  19        7.49       -1.62     76.26 o 
  -2   6  19       37.73       96.07     87.97 o 
  -1   6  19        0.28       56.25     86.63 o 
   0   6  19      148.18      133.14     91.58 o 
   1   6  19        0.25       11.28     81.20 o 
  -1   7  19       62.89       83.53     85.49 o 
   0   7  19       23.84       29.06     76.89 o 
  -1   8  19       25.44       95.60     95.61 o 
   0   8  19       11.02       20.78     81.98 o 
  -1   0  20        9.63      121.92    129.20 o 
   0   0  20       54.28       75.29    127.06 o 
  -1   1  20       22.91      109.84     90.51 o 
   0   1  20      194.12      376.55    122.42 o 
                                                 
